# Supplementary material for: Norepinephrine triggers an immediate-early regulatory network response in primary human white adipocytes
Source: BMC Genomics. 2018 Nov 3;19:794. doi: 10.1186/s12864-018-5173-0 (PMC6215669; doi:10.1186/s12864-018-5173-0)
Supplement: Supplementary file 1 — Table S1. Genes with highest betweenness. Table S2. Local and Master regulators up-regulated. Table S3. Local and Master regulators down-regulated (XLSX 23 kb). [file 12864_2018_5173_MOESM1_ESM.xlsx]

## Sheet: Table S1
Ensembl ID	Symbol	Betweenness
ENSP00000360266	JUN	132
ENSP00000332973	SMAD3	210
ENSP00000306245	FOS	172
ENSP00000346671	FYN	134
ENSP00000384018	NCOR2	113
ENSP00000360493	RUNX2	108
ENSP00000368880	FOXO1	59
ENSP00000305422	CEBPB	130
ENSP00000365682	TLE1	86
ENSP00000365682	SOS1	35
ENSP00000265372	CREM	30
ENSP00000344352	ATF3	30
ENSP00000353427	NR4A1	30
ENSP00000363763	EPHB2	30
ENSP00000385571	HIPK2	30
ENSP00000272233	RHOB	27

## Sheet: Table S2
Local Regulators				Master Regulators
chrom	chromStart	Symbol		chrom	chromStart	Symbol
1	118883046	TBX15		1	58780788	JUN
1	156463727	MEF2D		1	212565334	ATF3
1	15941869	ZBTB17		10	35126791	CREM
1	40161373	RLF		14	75278774	FOS
1	157121191	ETV3		19	18279760	JUND
1	23557918	ID3		19	33299934	CEBPA
1	90915298	ZNF644		20	50190734	CEBPB
1	10636604	CASZ1		5	98853985	CHD1
1	8352397	RERE		8	144291591	HSF1
1	54225432	SSBP3		9	91409045	NFIL3
1	110338506	RBM15
1	39624153	HEYL
1	998962	HES4
10	134465	ZMYND11
10	63133247	NRBF2
10	274190	DIP2C
11	20363685	HTATIP2
11	15966449	SOX6
11	123724177	ZNF202
11	64764606	SF1
11	65653596	RELA
12	107732866	PRDM4
12	52022832	NR4A1
12	114670254	TBX3
12	109277979	FOXN4
12	133079838	ZNF140
12	124324415	NCOR2
14	60709528	SIX4
14	61695513	HIF1A
14	24365673	NFATC4
15	70047790	TLE3
15	65658046	DENND4A
16	22297375	POLR3E
17	28662091	SUPT6H
17	40309192	RARA
17	50862223	TOB1
17	8140472	PER1
17	15786618	MEIS3P1
17	7484366	POLR2A
17	81918270	MAFG
19	38899700	NFKBIB
19	18442663	ELL
19	35268978	USF2
19	16829400	SIN3B
19	16324817	KLF2
19	9140380	ZNF317
19	53520981	ZNF331
19	36214602	ZNF146
19	45883607	IRF2BP1
19	58183029	ZNF274
19	2933218	ZNF77
19	12224686	ZNF44
19	57535257	ZNF550
2	86020216	POLR1A
2	28392448	FOSL2
2	200810594	BZW1
2	8678845	ID2
2	37201612	CEBPZ
2	46293667	EPAS1
2	113215997	PAX8
2	191029576	STAT4
2	70978380	ANKRD53
2	156324432	NR4A2
2	11444375	E2F6
2	100820152	NPAS2
2	45005161	SIX2
2	10042849	KLF11
2	238848032	TWIST2
20	35771974	PHF20
20	63587602	GMEB2
20	46060985	NCOA5
20	2461634	SNRPB
20	37693955	CTNNBL1
20	62143795	SS18L1
21	14961235	NRIP1
22	28794555	XBP1
22	29788608	ASCC2
22	49773283	BRD1
22	21417404	HIC2
22	29268009	EWSR1
22	41621119	XRCC6
22	40410281	MKL1
3	149517235	WWTR1
3	187721377	BCL6
3	15427355	EAF1
3	101827991	NFKBIZ
3	126342635	KLF15
3	48241100	ZNF589
3	41194837	CTNNB1
3	23945260	NR1D2
3	150408335	TSC22D2
3	53283428	DCP1A
4	23755041	PPARGC1A
4	4859666	MSX1
5	132875379	AFF4
5	95885098	ELL2
5	132257671	PDLIM4
5	79236189	JMY
5	178694605	ZNF354A
5	43065176	ZNF131
5	69364743	TAF9
6	15246296	JARID2
6	156777374	ARID1B
6	89926529	BACH2
6	143940300	PLAGL1
6	7107597	RREB1
6	41546426	FOXP4
6	391739	IRF4
7	74453790	GTF2IRD1
7	139561570	HIPK2
7	120950749	ING3
7	41960950	GLI3
7	28299321	CREB5
7	99486519	ZNF394
7	6688433	ZNF12
8	134477788	ZFAT
8	38105242	ASH2L
8	22245104	POLR3D
8	60678778	CHD7
8	122781394	ZHX2
8	30578318	GTF2E2
9	33290511	NFX1
9	130713946	ABL1
9	130578965	FUBP3
9	99821855	NR4A3
9	107484852	KLF4
9	101398873	ZNF189
9	14081843	NFIB
9	106863097	ZNF462
9	126805006	ZBTB43
9	81583683	TLE1
9	32540544	TOPORS
X	129446501	SMARCA1
X	16839283	RBBP7
X	136497079	HTATSF1
X	72301638	CITED1
X	119588337	NKRF

## Sheet: Table S3
Local Regulators				Master Regulators
chrom	chromStart	Symbol		chrom	chromStart	Symbol
1	15847864	SPEN		3	70954693	FOXP1
1	113696831	PHTF1		6	108559823	FOXO3
1	167220829	POU2F1		12	53380176	SP1
1	150809705	ARNT		18	5289019	ZBTB14
1	153967534	CREB3L4
1	226360691	PARP1
2	135839626	MCM6
2	177227595	NFE2L2
2	25227855	DNMT3A
2	95147330	ZNF514
3	141944428	TFDP2
3	107522936	BBX
3	12287368	PPARG
3	45555394	LIMD1
3	125225561	ZNF148
3	183697818	YEATS2
3	52903572	SFMBT1
3	18345387	SATB1
3	44431720	ZNF445
3	69739435	MITF
3	186046308	ETV5
4	56907876	REST
4	38664196	KLF3
4	2247432	MXD4
4	77713387	CNOT6L
4	184387713	IRF2
4	86935002	AFF1
5	134114711	TCF7
5	88717117	MEF2C
5	138139766	BRD8
5	136132845	SMAD5
5	132481609	IRF1
5	112707498	APC
5	177133025	NSD1
5	177357837	RGS14
5	3596054	IRX1
5	140107777	PURA
6	35473597	TEAD3
6	52264009	MCM3
6	84687351	TBX18
6	45328157	RUNX2
6	151364117	ZBTB2
6	130013699	L3MBTL3
6	32184741	PBX2
6	31879759	EHMT2
7	13891228	ETV1
7	27162435	HOXA9
7	15611212	MEOX2
7	114086327	FOXP2
7	87152361	DMTF1
7	100463359	TSC22D4
8	91954967	RUNX1T1
8	70109762	NCOA2
8	71841549	MSC
8	28345585	ZNF395
9	1980290	SMARCA2
9	70384597	KLF9
9	15464066	PSIP1
10	21524675	MLLT10
10	102503987	SUFU
10	110207605	MXI1
10	117542444	EMX2
10	63167221	JMJD1C
10	38010650	ZNF33A
10	37776526	ZNF248
10	102107560	LDB1
11	64803510	MEN1
11	45929323	PHF21A
11	83193739	ANKRD42
11	62748319	ZBTB3
12	54009106	HOXC8
12	2877223	TULP3
12	120302316	SIRT4
12	96194382	ELK3
12	6570083	CHD4
12	92140278	BTG1
12	57088894	NAB2
12	48337180	ZNF641
12	56341597	STAT2
12	53507856	ATF7
12	14365632	ATF7IP
12	53210567	RARG
12	76858715	CSRP2
12	79574979	PAWR
12	53994895	HOXC9
12	53380176	SP1
12	53990624	HOXC6
13	73054976	KLF5
13	40932028	ELF1
13	36844831	SMAD9
14	58298385	ARID4A
14	64449106	ZBTB25
14	64503712	ZBTB1
14	21521081	SALL2
15	67063763	SMAD3
15	75369379	SIN3A
15	83255903	BNC1
15	31326855	KLF13
15	55538890	PYGO1
15	74541177	ARID3B
15	96325938	NR2F2
16	67029116	CBFB
16	68084751	NFATC3
16	69565094	NFAT5
16	51135975	SALL1
16	53433977	RBL2
16	4314761	GLIS2
16	79585843	MAF
16	68530090	ZFP90
16	14071321	MKL2
17	7235028	PHF23
17	17810399	SREBF1
17	63832081	SMARCD2
17	64542295	SMURF2
17	28905250	PHF12
17	48548870	HOXB3
17	40058290	THRA
17	61681266	BRIP1
17	48575513	HOXB4
18	75210755	TSHZ1
18	35366697	ZNF396
19	48630030	DBP
19	21020620	ZNF430
19	37613749	ZFP30
19	13795460	ZSWIM4
19	34758076	ZNF599
19	34926903	ZNF30
19	45764785	SIX5
19	4044364	ZBTB7A
19	12429707	ZNF443
19	56538948	ZFP28
20	52051663	ZFP64
20	41178448	ZHX3
20	325595	SOX12
20	34689097	NCOA6
21	39184176	BRWD1
22	30396857	SEC14L2
22	35400063	MCM5
22	39120167	CBX7
22	38861450	CBX6
X	53936676	PHF8
X	40049815	BCOR
