# Supplementary material for: Norepinephrine triggers an immediate-early regulatory network response in primary human white adipocytes
Source: BMC Genomics. 2018 Nov 3;19:794. doi: 10.1186/s12864-018-5173-0 (PMC6215669; doi:10.1186/s12864-018-5173-0)
Supplement: Supplementary file 3 — Table S4. Counts per Gene per Million Reads Mapped. (XLSX 2751 kb). [file 12864_2018_5173_MOESM3_ESM.xlsx]

## Sheet: Table_S4
Ensembl	NE1	Ctr1	NE2	Ctr2	NE3	Ctr3	NE4	Ctr4
ENSG00000227232	0	0.0929856	0.0879295	0	0	0	0	0
ENSG00000233750	0.0889406	0	0	0	0	0	0.0784611	0
ENSG00000241860	0.0889406	0.185971	0	0.183993	0.237578	0.20128	0.863072	0.746748
ENSG00000228463	0.711525	1.39478	0.351718	0.919967	0.237578	0.20128	0.470766	1.12012
ENSG00000237094	0.177881	0.185971	0	0	0	0	0	0.0933436
ENSG00000230021	0.0889406	0.0929856	0	0.183993	0	0	0	0
ENSG00000225972	2.93504	5.11421	2.72582	3.40388	3.00932	3.42176	2.51075	2.61362
ENSG00000225630	191.4	248.272	215.779	247.839	220.71	264.381	164.454	232.519
ENSG00000237973	26.7711	30.3133	24.3565	43.6984	35.4783	29.7894	38.6813	45.1783
ENSG00000229344	0.622585	1.3018	1.75859	1.01196	1.34628	1.81152	0.784611	1.58684
ENSG00000240409	0	0	0.0879295	0	0.0791927	0	0.0784611	0.0933436
ENSG00000248527	303.11	354.275	409.224	390.158	286.915	335.433	263.001	358.346
ENSG00000198744	0.711525	1.58076	2.11031	1.10396	1.1087	0.805119	0.941533	1.12012
ENSG00000228327	1.86775	1.3018	1.23101	2.7599	3.2469	3.5224	5.41381	4.10712
ENSG00000237491	0.444703	0.278957	0.527577	0.827971	0.87112	1.0064	0.470766	0.560061
ENSG00000230092	0.177881	0.0929856	0.175859	0.0919967	0.158385	0	0.0784611	0
ENSG00000177757	3.02398	1.02284	2.11031	0.827971	1.42547	0.805119	1.56922	1.30681
ENSG00000228794	34.1532	12.739	20.3117	19.3193	16.4721	12.0768	22.7537	15.5884
ENSG00000225880	0.800466	0.557914	0.527577	0.459984	0.712734	0.30192	0.470766	0.186687
ENSG00000230699	0	0	0	0	0.0791927	0	0	0.0933436
ENSG00000223764	0.711525	0.743885	0.703436	0.55198	0.316771	0.805119	0.235383	0.373374
ENSG00000187634	0.0889406	0	0.527577	0.367987	0	0.10064	0.235383	0.186687
ENSG00000188976	47.7611	38.775	49.5923	46.1824	49.8122	43.4764	47.9397	38.5509
ENSG00000187961	4.35809	8.18273	4.83612	5.97979	6.96896	10.6678	5.02151	5.60061
ENSG00000187583	0.444703	0.278957	0	0	0.158385	0.603839	0.235383	0.280031
ENSG00000187642	0.266822	0.557914	0	0	0.554349	0.704479	0.0784611	0.0933436
ENSG00000272512	0.622585	0.0929856	0.351718	0	0.395963	0.10064	0.392305	0
ENSG00000188290	6.04796	0.371942	3.51718	1.01196	4.27641	0.805119	4.78612	1.02678
ENSG00000187608	2.93504	3.62644	4.13269	4.04786	3.56367	3.32112	3.92305	3.36037
ENSG00000224969	0	0	0.0879295	0	0.0791927	0.10064	0.156922	0
ENSG00000188157	31.3071	31.9871	24.0927	24.9311	25.6584	27.4747	27.226	25.2961
ENSG00000217801	0	0.371942	0.263789	0	0.158385	0.20128	0.235383	0
ENSG00000273443	0	0	0.175859	0	0	0	0	0
ENSG00000131591	6.75949	6.23004	5.71542	6.53177	7.20653	8.45375	6.74765	6.53405
ENSG00000162571	0	0	0	0	0	0.10064	0.0784611	0
ENSG00000186891	0.266822	0.278957	0.527577	0.827971	0.395963	0.40256	0.70615	0.0933436
ENSG00000186827	0	0.0929856	0.263789	0.0919967	0	0	0.156922	0.0933436
ENSG00000078808	157.692	145.615	157.746	163.754	169.789	159.716	157.393	146.176
ENSG00000176022	15.1199	16.2725	18.0256	14.9035	18.1351	14.4921	16.6337	14.0949
ENSG00000184163	0.177881	0.0929856	0.175859	0.643977	0.237578	0.10064	0.235383	0.280031
ENSG00000260179	0	0.185971	0.263789	0	0.237578	0.10064	0	0.280031
ENSG00000160087	24.1029	23.8973	31.3908	25.1151	30.806	28.5817	33.5029	32.2035
ENSG00000230415	1.24517	1.20881	0.703436	2.11592	0.791927	0.30192	1.33384	1.40015
ENSG00000162572	7.11525	10.0424	5.53956	8.00372	7.04815	8.35311	9.02302	9.33436
ENSG00000131584	53.898	51.514	44.4923	53.3581	62.3246	63.5038	49.4305	52.0857
ENSG00000169972	5.6922	6.13705	8.17745	5.24381	7.44411	5.23327	6.27688	7.09411
ENSG00000127054	65.0156	65.9268	63.0455	66.7896	68.5017	77.8953	74.3026	69.6343
ENSG00000240731	1.33411	1.02284	1.40687	2.20792	1.66305	2.41536	1.09845	2.24025
ENSG00000224051	15.8314	17.5743	18.9928	11.5916	18.1351	21.1344	12.2399	16.1484
ENSG00000169962	0.355763	0.371942	0.0879295	0.735974	0.316771	0.603839	0.784611	0.466718
ENSG00000107404	50.2515	35.8924	60.8472	44.3424	49.9706	41.0611	52.9612	42.5647
ENSG00000162576	170.41	188.761	153.701	148.667	183.252	191.518	181.951	191.074
ENSG00000175756	61.369	55.5124	59.3524	52.6221	59.7905	61.9942	61.3565	60.2066
ENSG00000223663	0	0	0	0.0919967	0.0791927	0	0	0
ENSG00000221978	173.968	172.581	184.476	197.977	209.306	213.96	203.685	202.275
ENSG00000224870	10.6729	12.5531	12.1343	10.3036	12.1957	13.4857	10.3569	12.508
ENSG00000242485	34.9537	37.2872	36.9304	37.1667	35.1616	35.224	36.4059	36.124
ENSG00000272455	0.711525	1.67374	2.46203	2.02393	2.53417	2.11344	0.941533	1.86687
ENSG00000235098	6.58161	7.34586	2.19824	7.54373	7.28573	7.84991	3.29536	4.01377
ENSG00000225905	0	0.278957	0.0879295	0.0919967	0	0	0.0784611	0.0933436
ENSG00000225285	0.0889406	0.743885	0.263789	0.183993	0.237578	0.30192	0.313844	0.280031
ENSG00000179403	13.8747	18.5041	9.58432	14.9955	14.1755	14.5928	12.5538	13.8148
ENSG00000215915	0.266822	0.185971	0.175859	0.643977	0	0.503199	0.0784611	0.186687
ENSG00000160072	17.966	13.4829	17.6738	19.0433	25.8168	20.6312	25.3429	20.6289
ENSG00000197785	16.3651	15.3426	17.498	14.4435	15.9177	14.1902	17.7322	12.508
ENSG00000205090	0.622585	0.836871	0.527577	0.643977	0.633542	0.704479	0.392305	0.840092
ENSG00000160075	64.1262	64.811	73.0694	65.1337	70.2439	66.221	76.2641	72.7146
ENSG00000215014	1.33411	2.04568	1.4948	1.83993	1.1087	2.91856	1.49076	1.77353
ENSG00000228594	1.68987	1.67374	0.615507	2.48391	1.1087	1.40896	1.33384	1.4935
ENSG00000272106	4.62491	5.76511	6.94643	5.97979	5.30591	5.13263	6.82611	6.53405
ENSG00000197530	29.7951	25.0131	31.3029	23.2752	33.5777	28.783	34.8367	30.71
ENSG00000248333	11.2955	12.0881	14.2446	10.3956	11.9581	10.9697	13.0245	11.1079
ENSG00000189339	59.2345	82.8502	60.3197	56.118	59.1569	77.9959	55.1581	71.7812
ENSG00000269737	0.800466	0.929856	0.703436	1.74794	1.18789	1.5096	0.70615	1.21347
ENSG00000269227	0.355763	0.743885	0	0.27599	0.0791927	0.20128	0.0784611	0.373374
ENSG00000008128	1.77881	1.20881	2.11031	1.56394	1.82143	2.0128	0.70615	0.840092
ENSG00000268575	1.15623	1.9527	0.703436	2.57591	1.1087	1.81152	0.156922	0.653405
ENSG00000227775	3.55763	9.85647	3.95683	8.5557	4.43479	5.83711	2.03999	4.10712
ENSG00000215790	2.04563	4.46331	1.67066	4.78383	2.45497	3.92496	1.49076	3.54706
ENSG00000008130	66.1718	58.6739	76.4987	72.2174	85.0529	73.4671	74.6165	74.9549
ENSG00000078369	318.763	300.901	305.115	269.09	292.538	271.325	307.96	285.538
ENSG00000231050	0.266822	0.185971	0.263789	0.367987	0.475156	0.805119	1.09845	1.12012
ENSG00000169885	0.444703	1.11583	0.879295	0.919967	1.50466	0.905759	0.863072	1.30681
ENSG00000178821	0.889406	0.650899	1.05515	0.735974	0.950312	1.20768	0.941533	0.746748
ENSG00000142609	0	0	0.0879295	0	0	0	0.235383	0
ENSG00000187730	0	0	0	0	0	0	0.0784611	0
ENSG00000067606	0.355763	0.185971	0.0879295	0	0	0	0.0784611	0
ENSG00000182873	0.0889406	0.371942	0.263789	0.0919967	0.237578	0.20128	0.0784611	0.0933436
ENSG00000162585	17.7881	21.5727	20.2238	14.3515	17.9767	22.644	18.7522	19.4155
ENSG00000234396	0	0.0929856	0	0.0919967	0	0	0.0784611	0.0933436
ENSG00000157933	24.2808	44.4471	48.1854	33.7628	34.7656	52.1315	32.0121	56.3795
ENSG00000116151	1.24517	1.48777	1.4948	1.74794	2.05901	1.61024	1.49076	1.86687
ENSG00000272161	0	0	0	0	0	0	0.0784611	0
ENSG00000269896	0.978347	1.20881	0.527577	0.735974	1.34628	2.0128	0.941533	1.02678
ENSG00000272420	0	0	0.0879295	0	0	0	0.156922	0.0933436
ENSG00000157916	75.8664	73.6446	88.9847	74.8853	78.2424	78.801	84.5026	75.6083
ENSG00000157911	22.3241	22.4095	18.3773	20.0553	22.174	26.0657	22.7537	21.189
ENSG00000149527	0.177881	0.557914	0.0879295	0.0919967	0.237578	0.30192	0	0.0933436
ENSG00000224387	0	0.0929856	0	0	0	0	0	0
ENSG00000157881	18.7665	17.9462	20.3117	18.1234	19.9566	21.6376	20.5568	16.7085
ENSG00000272449	0	0.0929856	0	0	0.158385	0	0.0784611	0.0933436
ENSG00000238164	0.0889406	0.371942	0.263789	0.183993	0.237578	0.20128	0.156922	0.186687
ENSG00000157873	13.6969	15.4356	16.3549	16.0994	16.1553	22.1408	20.7922	18.0153
ENSG00000225931	0	0	0	0.0919967	0.0791927	0.10064	0	0
ENSG00000228037	0	0	0	0	0	0	0.0784611	0.0933436
ENSG00000157870	5.95902	13.3899	13.5411	10.3036	8.7112	14.8947	9.2584	11.5746
ENSG00000142606	0.622585	0.650899	1.31894	0.459984	0.158385	0.704479	0.0784611	0.373374
ENSG00000215912	3.11292	6.78795	1.84652	3.40388	3.56367	6.54159	3.60921	4.48049
ENSG00000177133	0.177881	0.371942	0	0.0919967	0.395963	0.10064	0	0.186687
ENSG00000142611	0.266822	0.929856	0	0.55198	0.712734	0.805119	1.17692	0.933436
ENSG00000130762	13.6969	15.9935	25.3237	10.3956	11.6413	11.2717	13.0245	14.935
ENSG00000272088	0	0.0929856	0.0879295	0	0.158385	0	0.0784611	0.0933436
ENSG00000162591	1.06729	0.464928	1.31894	0.459984	2.05901	1.10704	1.25538	0.653405
ENSG00000238260	0.622585	0.557914	0.175859	1.10396	0.554349	1.10704	0.470766	0.560061
ENSG00000158109	78.6235	85.2678	83.1813	73.7814	82.1228	86.2484	73.7534	75.0482
ENSG00000116213	9.69453	10.8793	15.2118	12.3276	14.3339	16.6056	13.5738	13.8148
ENSG00000078900	0	0.0929856	0.0879295	0	0	0	0.0784611	0.186687
ENSG00000227372	39.2228	46.1209	34.2046	35.9707	37.9333	49.3135	41.1921	37.8975
ENSG00000162592	0	0	0	0	0	0	0	0.0933436
ENSG00000235169	1.06729	0.743885	0.615507	0.55198	1.0295	0.40256	0.627688	1.21347
ENSG00000130764	46.1602	47.0507	51.9664	42.1345	50.9209	43.4764	45.8213	40.6044
ENSG00000272153	1.15623	1.11583	1.31894	0.919967	0.87112	1.0064	1.01999	0.746748
ENSG00000116198	24.1029	22.3165	28.753	28.335	26.3712	28.5817	29.8937	25.4828
ENSG00000169598	2.04563	4.18435	3.34132	3.58787	2.61336	5.83711	2.11845	5.1339
ENSG00000198912	13.7858	17.1094	17.3221	20.2393	18.2143	17.8133	14.6722	18.2953
ENSG00000236423	0.622585	0.929856	1.23101	1.01196	0.633542	0.603839	1.17692	0.746748
ENSG00000196581	0.355763	0.371942	1.05515	0.919967	1.90062	1.61024	0.941533	0.653405
ENSG00000131697	9.33877	7.34586	9.58432	5.97979	7.04815	8.05119	7.4538	6.44071
ENSG00000069424	1.86775	2.41763	4.04476	3.49588	2.69255	2.11344	2.43229	2.61362
ENSG00000116254	0.177881	0	0.175859	0.183993	0.158385	0.20128	0.0784611	0.186687
ENSG00000116251	77.2005	95.4032	92.4139	99.4485	90.9132	87.5567	95.8794	108.839
ENSG00000226944	0.177881	0	0.0879295	0.0919967	0.0791927	0	0	0.0933436
ENSG00000158286	3.91339	5.57914	11.255	7.17574	7.28573	9.46015	4.47228	5.97399
ENSG00000116237	89.0296	95.8682	110.879	102.116	89.0918	92.9913	96.1933	108.279
ENSG00000225077	0.266822	0.278957	0	0.0919967	0	0	0	0
ENSG00000158292	40.8238	27.1518	27.3461	33.7628	37.8541	35.5259	33.9736	26.9763
ENSG00000097021	6.40373	5.48615	5.80335	6.34777	4.90995	5.83711	5.72766	5.60061
ENSG00000069812	0	0	0.0879295	0.0919967	0	0	0	0
ENSG00000187017	0	0	0.0879295	0	0	0	0	0
ENSG00000215788	0	0.0929856	0	0.27599	0	0	0.156922	0.0933436
ENSG00000171680	1.06729	0.557914	1.67066	0.55198	0.87112	0.704479	0.549227	0.653405
ENSG00000162408	13.1632	14.2268	16.3549	18.5833	17.4224	16.1024	14.6722	12.9748
ENSG00000229519	0.0889406	0.0929856	0.175859	0.0919967	0.158385	0.20128	0.0784611	0.280031
ENSG00000173662	0.266822	0.185971	0.175859	0	0	0.10064	0.235383	0.186687
ENSG00000204859	8.89406	10.6933	10.9033	9.56766	10.9286	12.8819	10.1215	8.77429
ENSG00000162413	192.912	170.815	200.655	155.658	185.39	202.186	163.042	152.523
ENSG00000116273	46.0713	53.0018	46.163	55.474	50.9209	48.5084	53.1181	54.886
ENSG00000041988	28.7278	20.3638	18.2014	17.2034	27.4007	22.3421	24.166	18.0153
ENSG00000007923	40.8238	41.8435	42.2062	41.7665	47.0405	45.3886	46.8413	37.8975
ENSG00000237436	0.266822	0	0.175859	0.0919967	0.316771	0.30192	0.235383	0.0933436
ENSG00000171735	14.0526	18.6901	16.9704	20.0553	14.6506	17.4107	15.7707	16.0551
ENSG00000237402	0	0	0	0	0	0.10064	0.0784611	0.0933436
ENSG00000225126	0.266822	0	0	0	0	0	0	0
ENSG00000049245	193.001	206.986	165.659	181.05	198.378	193.229	176.145	183.233
ENSG00000269925	1.15623	0.557914	0.703436	1.19596	0.950312	1.10704	1.4123	0.840092
ENSG00000049246	39.4007	47.7946	41.7665	46.4583	43.7144	53.3391	44.7228	36.3106
ENSG00000236266	0.355763	0.557914	0.527577	0.827971	0.395963	0.503199	0.470766	0.186687
ENSG00000049247	0	0	0.0879295	0.0919967	0	0	0	0
ENSG00000049249	0.0889406	0	0.439648	0.0919967	0	0	0.392305	0.0933436
ENSG00000116288	119.269	129.622	139.72	143.055	132.252	132.845	125.381	135.068
ENSG00000116285	182.328	100.703	176.65	190.617	122.274	98.5265	164.69	176.886
ENSG00000238290	0	0.0929856	0.0879295	0.0919967	0.0791927	0	0.392305	0.373374
ENSG00000232848	0	0	0	0	0.0791927	0	0	0
ENSG00000162426	0.444703	0.464928	1.14308	0.459984	0.633542	0.30192	1.17692	0.746748
ENSG00000142599	358.698	222.701	247.61	167.25	345.597	240.932	319.258	196.115
ENSG00000232912	0.711525	0.278957	0.439648	0.0919967	0.316771	0.20128	0.392305	0.373374
ENSG00000270282	0	0	0	0.0919967	0	0	0	0
ENSG00000224315	0.177881	0.557914	0.175859	0.0919967	0.316771	0.503199	0.156922	0.280031
ENSG00000226545	0	0	0	0.0919967	0	0	0	0
ENSG00000074800	698.006	629.141	682.773	631.374	693.649	626.081	581.475	569.769
ENSG00000236269	0.355763	0.278957	0.0879295	0.0919967	0.0791927	0	0.392305	0
ENSG00000230679	0	0.278957	0.351718	0	0	0	0.235383	0.186687
ENSG00000238249	0	0	0.175859	0	0	0	0	0
ENSG00000232208	0.177881	0	0	0	0.0791927	0	0	0.0933436
ENSG00000232663	0	0	0	0	0.0791927	0	0	0
ENSG00000142583	74.6212	74.7604	467.345	302.577	167.651	137.877	102.313	137.402
ENSG00000180758	1.60093	3.62644	2.81375	4.69183	3.16771	6.13903	1.17692	4.48049
ENSG00000228526	14.4084	21.3867	20.5755	28.335	15.205	20.5305	16.8691	30.43
ENSG00000234546	0.533644	1.3018	2.28617	1.28795	1.0295	1.0064	1.56922	1.68018
ENSG00000281937	0.0889406	0	0.439648	0.183993	0.158385	0.30192	0.235383	0.186687
ENSG00000049239	169.521	245.482	193.885	220.976	192.834	242.341	185.874	243.44
ENSG00000171621	30.3288	62.4863	55.0439	163.202	58.6818	76.285	53.1966	108.745
ENSG00000235263	0.355763	0.185971	0.0879295	0.459984	0.237578	0.805119	0.235383	0.186687
ENSG00000171612	22.502	24.5482	14.1567	22.9992	18.4519	28.6824	27.5398	22.5891
ENSG00000231181	0.800466	1.02284	0.263789	0.459984	0.395963	0.805119	0.313844	1.02678
ENSG00000188807	14.6752	13.204	16.7945	12.1436	17.66	17.5113	22.2045	16.3351
ENSG00000171608	1.42305	7.53183	5.62749	10.4876	6.41461	10.1646	3.05998	8.49426
ENSG00000231789	0	0.185971	0.175859	0.183993	0.158385	0.30192	0.0784611	0.0933436
ENSG00000171603	72.4866	81.1764	74.2125	70.3775	61.4535	65.3153	74.6165	80.4621
ENSG00000178585	14.6752	19.527	13.0136	16.6514	14.7298	17.8133	18.046	18.3887
ENSG00000162441	19.478	23.8043	26.2909	22.7232	22.8075	22.5433	19.3014	22.3091
ENSG00000228150	0.0889406	0.0929856	0.175859	0	0.0791927	0.10064	0.156922	0
ENSG00000173614	18.8554	21.1077	17.5859	15.1795	18.2143	21.0337	16.8691	15.0283
ENSG00000162444	0.177881	0.0929856	0	0.459984	0.316771	0.10064	0.156922	0.373374
ENSG00000130939	84.6715	113.814	80.8952	90.6168	86.6368	101.848	97.2133	105.945
ENSG00000054523	140.348	156.216	136.115	182.154	160.84	162.533	141.936	172.872
ENSG00000142657	879.623	973.838	695.698	908.008	842.848	920.251	760.994	872.482
ENSG00000271989	0	0	0	0.0919967	0	0	0.0784611	0
ENSG00000251503	0	0.0929856	0	0	0.0791927	0	0.0784611	0
ENSG00000175279	0.800466	1.11583	0.791366	0.55198	0.950312	1.20768	0.784611	1.30681
ENSG00000241563	0.177881	0	0.0879295	0.367987	0.158385	0.20128	0.392305	0.0933436
ENSG00000160049	38.6002	39.054	39.0407	41.3065	43.556	42.8726	38.1321	40.8845
ENSG00000142655	25.8817	22.8745	22.8617	18.6753	22.4115	22.5433	25.9706	21.3757
ENSG00000130940	11.4733	1.58076	4.13269	2.11592	7.84008	1.5096	8.15995	1.86687
ENSG00000272078	1.15623	0.278957	0.263789	0.735974	1.0295	0.40256	1.17692	0.653405
ENSG00000215785	0	0.185971	0.0879295	0	0.158385	0.20128	0	0.0933436
ENSG00000120948	56.7441	61.9284	70.4316	73.3214	69.5312	66.4223	63.3181	74.3948
ENSG00000009724	0.800466	1.76673	1.40687	2.11592	1.66305	2.41536	1.72614	1.30681
ENSG00000271895	0.889406	1.11583	1.31894	0.919967	0.554349	0.805119	0.70615	0.746748
ENSG00000116649	24.8144	22.8745	38.7769	27.967	31.1227	30.2926	36.4844	29.4966
ENSG00000171824	41.6242	47.4227	59.6162	49.3102	44.3479	48.5084	51.0781	51.619
ENSG00000226849	0.266822	0.371942	0.0879295	0.27599	0.158385	0.20128	0.235383	0.280031
ENSG00000230337	0.177881	0.278957	0.263789	0.459984	0.395963	0.10064	0.313844	0.466718
ENSG00000198793	117.58	105.446	127.234	100.184	109.444	98.1239	119.182	90.6366
ENSG00000225602	0	0	0	0	0.0791927	0	0	0
ENSG00000171819	0	0	0.0879295	0.0919967	0	0.10064	0.0784611	0
ENSG00000238173	0	0	0	0.0919967	0	0	0	0.0933436
ENSG00000120942	19.9227	14.6917	26.203	13.5235	19.0854	12.4793	23.0676	12.7881
ENSG00000238199	0	0.0929856	0.175859	0	0.158385	0.10064	0.0784611	0
ENSG00000204624	0.0889406	0.0929856	0	0	0.0791927	0	0.0784611	0
ENSG00000116661	0.0889406	0.278957	0.0879295	0.27599	0.237578	0.30192	0.156922	0.186687
ENSG00000132879	10.9397	17.1094	9.76018	15.4555	12.1957	15.2973	14.2015	16.8952
ENSG00000116663	6.04796	8.46169	5.97921	8.83169	7.91927	7.34671	7.21842	4.94721
ENSG00000116670	9.69453	8.83363	13.5411	15.4555	12.4333	11.9761	15.7707	15.5884
ENSG00000162490	0	0	0	0.0919967	0.0791927	0	0	0
ENSG00000177674	9.16089	14.1338	13.5411	18.0314	10.8494	12.2781	10.5922	12.228
ENSG00000177000	18.4107	35.5205	43.701	36.9827	31.5979	51.6283	24.0091	44.9916
ENSG00000011021	34.8647	58.8599	55.0439	67.8936	48.6243	75.3793	49.0382	73.4614
ENSG00000242349	1.06729	1.20881	0.703436	1.10396	1.66305	2.0128	0.156922	0.186687
ENSG00000175206	0.0889406	0.185971	0.0879295	0.27599	0	0.20128	0.235383	0.280031
ENSG00000120937	0	0	0	0	0	0	0	0.0933436
ENSG00000116685	24.9034	25.4781	30.9512	26.4031	29.9348	33.4124	27.6968	25.2028
ENSG00000083444	165.607	173.046	168.033	165.778	161.553	178.133	146.801	146.829
ENSG00000116688	198.871	146.917	167.33	156.394	203.129	171.39	200.86	151.59
ENSG00000116691	12.8964	14.0408	13.8049	18.8593	12.6708	18.0145	14.2799	17.4552
ENSG00000120949	0.177881	0	0	0	0.0791927	0	0	0
ENSG00000028137	15.8314	6.32302	21.8065	21.2512	14.0171	10.4665	13.4953	13.3481
ENSG00000225196	0	0	0	0	0	0	0	0
ENSG00000048707	136.168	123.764	140.248	116.928	123.303	121.674	134.09	121.347
ENSG00000229484	2.4014	0.650899	1.31894	0.27599	0.791927	0.40256	1.09845	0.186687
ENSG00000162496	200.028	86.3836	106.395	67.8936	137.479	73.3665	174.419	80.8355
ENSG00000272482	2.57928	0.743885	1.4948	0.735974	1.66305	0.704479	1.96153	0.840092
ENSG00000204518	0	0	0	0.0919967	0	0	0	0.0933436
ENSG00000162493	0.533644	0.0929856	2.9896	2.57591	3.64286	1.71088	1.88307	1.77353
ENSG00000116731	60.6575	58.023	47.2182	53.6341	60.82	62.2961	51.0781	50.9656
ENSG00000234593	0.266822	0	0.0879295	0	0	0	0.0784611	0.186687
ENSG00000189337	27.2158	19.248	21.4548	21.5272	22.7283	19.9267	31.3844	20.909
ENSG00000235829	0	0	0	0	0	0	0.313844	0
ENSG00000175147	0	0	0.0879295	0	0	0	0	0
ENSG00000171729	0.355763	0.185971	0.703436	0.27599	0.475156	0.30192	0.470766	0.280031
ENSG00000204464	0	0	0	0	0	0	0	0
ENSG00000142621	0.0889406	0	0	0	0.0791927	0	0.156922	0
ENSG00000228140	0.0889406	0	0	0	0	0	0	0
ENSG00000142634	8.5383	11.0653	17.0583	16.2834	11.3246	10.4665	12.3968	12.8814
ENSG00000162438	0	0	0	0	0	0	0.0784611	0
ENSG00000142615	0	0	0	0.0919967	0.0791927	0	0	0
ENSG00000215704	0	0.0929856	0	0.0919967	0.0791927	0	0.0784611	0.0933436
ENSG00000132906	70.2631	12.1811	46.4268	10.6716	34.8448	9.86271	27.3829	7.37414
ENSG00000116138	25.6149	18.0392	26.7306	21.1592	23.1243	20.4299	22.5183	19.7888
ENSG00000272510	0	0	0	0	0	0.10064	0	0
ENSG00000116771	0.533644	0.464928	0.351718	0.183993	0.395963	0.20128	0.0784611	0.560061
ENSG00000237301	0.177881	0	0	0.0919967	0	0	0	0.0933436
ENSG00000235084	0	0	0	0.0919967	0	0	0	0
ENSG00000197312	98.2794	134.55	82.1262	128.059	116.176	153.476	97.2917	119.946
ENSG00000271742	0	0	0	0	0	0	0.0784611	0
ENSG00000116786	119.18	75.4113	129.696	100.828	117.68	86.6509	139.504	103.518
ENSG00000237938	1.77881	1.02284	1.67066	1.01196	2.05901	0.805119	2.11845	1.12012
ENSG00000162461	1.51199	0.557914	1.84652	0.643977	0.950312	0.905759	1.25538	0.186687
ENSG00000162460	0	0	0	0	0	0	0	0
ENSG00000162458	34.2421	30.9642	21.191	22.7232	17.9767	19.3229	19.8506	23.6159
ENSG00000224321	0	0	0.175859	0	0	0	0	0.186687
ENSG00000233954	0.355763	0.836871	0.439648	1.56394	0.237578	0.40256	1.49076	1.40015
ENSG00000178715	0.622585	0.557914	0.263789	0.367987	0.0791927	0.40256	0.392305	0.466718
ENSG00000179743	1.60093	1.58076	1.23101	1.56394	1.34628	1.0064	1.56922	2.24025
ENSG00000065526	79.6908	103.4	84.5882	117.112	92.8138	110.201	83.9533	121.813
ENSG00000270620	0	0	0	0	0	0.10064	0	0
ENSG00000116809	23.3914	20.1779	23.1255	20.0553	25.896	20.2286	28.4814	19.1354
ENSG00000173641	12.6296	6.23004	19.1686	6.34777	8.31523	4.52879	13.2599	8.21423
ENSG00000186510	0.0889406	0	0.175859	0	0	0.10064	0.0784611	0
ENSG00000184908	0.0889406	0	0	0	0	0	0	0
ENSG00000185519	0.0889406	0	0.0879295	0	0	0	0	0
ENSG00000142627	3.37974	0.836871	2.19824	3.58787	0.712734	1.10704	2.43229	2.80031
ENSG00000227959	0	0	0	0	0	0	0	0.0933436
ENSG00000224621	0	0	0.0879295	0	0	0	0.0784611	0
ENSG00000142632	1.60093	1.58076	1.58273	1.93193	1.74224	2.71728	1.25538	3.26702
ENSG00000237276	0	0.278957	0.0879295	0.27599	0	0	0	0.0933436
ENSG00000132881	0.0889406	0.557914	0.791366	0.27599	0.395963	1.20768	0.156922	0.186687
ENSG00000233929	0.0889406	0	0.175859	0.183993	0	0	0.0784611	0
ENSG00000037637	41.2685	30.5923	28.2254	31.0949	33.0234	37.438	32.326	30.8967
ENSG00000055070	100.77	112.792	90.9191	118.308	115.225	118.353	116.436	109.399
ENSG00000226457	0.177881	0.0929856	0	0	0	0	0	0.186687
ENSG00000187144	0	0	0	0	0	0	0	0
ENSG00000157191	39.4896	49.0964	48.1854	48.5743	40.3883	44.986	41.4274	44.6182
ENSG00000226029	0.444703	2.04568	0.967225	1.37995	1.58385	2.31472	0.70615	1.68018
ENSG00000080947	3.20186	5.39317	2.28617	5.5198	3.48448	6.13903	3.45229	4.76052
ENSG00000261135	0	0.0929856	0	0.0919967	0.0791927	0.10064	0	0.0933436
ENSG00000219481	18.4107	44.0752	27.6099	44.3424	39.9923	63.3025	27.7752	40.5111
ENSG00000271732	0	0	0	0	0	0	0	0
ENSG00000215908	8.89406	8.46169	11.6946	10.3956	16.0761	18.5177	12.4753	14.6549
ENSG00000186301	2.49034	1.76673	1.4948	1.65594	3.56367	3.32112	1.49076	1.58684
ENSG00000280114	0	0	0	0.0919967	0	0	0	0
ENSG00000236698	0.533644	0	0.0879295	0.459984	0.237578	0.20128	0.549227	0.0933436
ENSG00000058453	8.71618	10.6933	11.3429	11.8676	14.6506	16.0017	11.6907	12.8814
ENSG00000186715	0.533644	0.371942	0	0.55198	0.633542	1.30832	0.156922	0.280031
ENSG00000228549	0	0	0.0879295	0	0	0	0	0
ENSG00000238142	0.622585	0.836871	0.615507	0.643977	0.237578	0.40256	0.313844	0.186687
ENSG00000235241	0.0889406	0.185971	0.0879295	0.459984	0.0791927	0.30192	0.0784611	0
ENSG00000272426	0.0889406	0	0	0.0919967	0.158385	0	0.0784611	0.186687
ENSG00000117122	7.73784	8.46169	15.1239	4.87583	8.7112	6.54159	19.8506	17.4552
ENSG00000226526	0	0	0.0879295	0	0	0	0	0
ENSG00000159363	19.3891	22.5025	23.8289	22.4472	23.3618	23.751	25.9706	21.749
ENSG00000117118	122.56	120.137	103.581	103.68	124.095	117.648	121.772	112.199
ENSG00000142623	0	0	0	0	0	0	0.0784611	0.0933436
ENSG00000142619	0	0	0	0	0	0	0.0784611	0
ENSG00000179051	46.7828	42.0295	40.7114	50.3222	57.7315	50.8231	41.349	46.5784
ENSG00000074964	21.3458	26.036	31.3029	22.6312	27.0047	30.2926	30.8352	27.6297
ENSG00000117148	0	0	0.0879295	0.0919967	0.0791927	0.20128	0	0
ENSG00000179023	1.51199	0.557914	0.967225	0.643977	0.395963	0.20128	0.70615	0.0933436
ENSG00000255275	0	0	0	0	0	0.10064	0	0
ENSG00000159423	69.6405	72.1568	29.0167	60.9018	53.7718	62.2961	53.2751	51.9924
ENSG00000169991	6.31479	10.6004	7.7378	11.5916	7.68169	14.2909	7.68918	10.4545
ENSG00000272084	0.444703	0.464928	0.175859	0.919967	0.395963	0.30192	0.70615	0.373374
ENSG00000127481	343.756	275.144	300.807	296.321	308.772	277.565	324.201	276.577
ENSG00000230424	0.266822	0.0929856	0.175859	0.367987	0	0.20128	0	0.466718
ENSG00000127463	75.6885	76.8061	81.2469	78.4732	68.7393	71.3537	68.8103	66.9273
ENSG00000053372	23.6582	15.8076	24.7082	23.2752	27.8758	19.9267	24.8722	22.8692
ENSG00000211454	0.355763	0.185971	0.439648	0.459984	0.158385	0.704479	0.156922	0.280031
ENSG00000162482	0.355763	0.929856	0.351718	0.459984	0.237578	0.805119	0.392305	1.21347
ENSG00000270728	1.60093	1.85971	0.703436	1.56394	0.712734	1.71088	1.17692	0.560061
ENSG00000053371	57.8114	65.5549	44.4044	56.118	41.9721	44.0803	40.7998	44.8983
ENSG00000040487	14.1416	15.0637	20.1359	17.9394	17.5808	15.096	16.3984	16.9885
ENSG00000077549	134.656	148.126	132.158	134.407	139.538	143.211	145.467	141.882
ENSG00000235185	0	0	0	0	0	0	0.0784611	0.0933436
ENSG00000173436	11.0286	12.5531	11.255	12.2356	12.0373	11.9761	10.6707	10.9212
ENSG00000226396	0.533644	0.371942	0.263789	0.367987	0.316771	0.20128	0.863072	0.186687
ENSG00000158747	6.40373	8.27572	9.2326	7.26774	7.91927	8.85631	8.00303	6.25402
ENSG00000158748	0.0889406	0	0.0879295	0	0	0	0	0
ENSG00000162542	47.8501	43.5173	37.1942	40.2946	44.7439	45.5899	47.5474	38.9243
ENSG00000178828	0	0	0	0	0	0	0	0
ENSG00000235434	0.800466	0.836871	0.351718	0.735974	0.475156	0.603839	1.4123	1.21347
ENSG00000169914	29.0836	24.0833	25.1478	24.4711	39.7547	35.3246	30.5214	23.2425
ENSG00000188257	122.738	98.0998	571.102	702.303	719.307	589.951	427.456	345.558
ENSG00000127472	0.355763	0.278957	1.05515	1.01196	0.554349	1.20768	0.627688	0.466718
ENSG00000117215	0	0.0929856	0	0	0	0	0	0
ENSG00000227066	0	0	0	0.0919967	0	0	0	0
ENSG00000162543	0	0	0.0879295	0	0	0	0	0
ENSG00000158816	0.355763	0.278957	0.175859	0.643977	0.712734	0.10064	0.156922	0.280031
ENSG00000236963	0	0	0	0	0	0	0.0784611	0
ENSG00000162545	16.543	15.8076	31.7426	15.3635	24.6289	21.6376	19.4583	19.1354
ENSG00000090432	61.0133	42.6804	57.2421	42.0425	62.879	46.9988	60.0227	43.4048
ENSG00000215520	0	0	0	0	0.0791927	0	0	0
ENSG00000183114	0.0889406	0.185971	0.791366	0.27599	0.475156	1.10704	0.470766	0.653405
ENSG00000158825	2.8461	1.76673	1.67066	2.20792	0.554349	1.30832	1.8046	1.96021
ENSG00000158828	48.9174	49.8403	45.2837	43.0545	41.4178	52.0308	50.1366	45.2716
ENSG00000117242	3.20186	3.81241	3.8689	3.95586	3.2469	3.0192	3.13844	3.82709
ENSG00000244038	124.517	146.359	133.829	140.387	139.775	142.506	137.071	132.921
ENSG00000189410	0	0.185971	0.0879295	0.183993	0.0791927	0.10064	0.0784611	0.0933436
ENSG00000127483	231.779	278.864	187.378	268.262	256.505	294.17	220.868	260.895
ENSG00000075151	120.604	109.723	131.806	93.5607	92.7346	78.4991	109.296	94.4637
ENSG00000233072	0	0	0	0	0	0	0	0
ENSG00000236073	0	0.0929856	0	0	0	0	0	0
ENSG00000235112	0	0	0	0	0	0	0	0
ENSG00000117298	279.718	252.828	186.674	214.812	230.055	228.151	235.619	214.41
ENSG00000236936	0.0889406	0.185971	0	0	0.158385	0.10064	0	0.186687
ENSG00000231105	0.355763	0.0929856	0	0.0919967	0.0791927	0.20128	0.0784611	0
ENSG00000236216	0	0	0	0.27599	0.0791927	0.10064	0	0
ENSG00000227001	1.33411	1.3018	1.40687	0.367987	0.791927	0.40256	1.4123	1.40015
ENSG00000187952	0.0889406	0	0.0879295	0.0919967	0	0	0	0
ENSG00000186543	0	0	0	0.0919967	0	0	0	0
ENSG00000142794	18.4107	15.8076	13.1894	34.9588	57.0979	39.4508	28.246	18.482
ENSG00000176378	0	0	0	0	0.316771	0	0	0
ENSG00000162551	50.3404	40.8207	283.573	84.913	103.663	79.8074	71.9488	47.9786
ENSG00000076864	0.711525	0.464928	0.615507	1.01196	0.87112	1.10704	1.01999	1.30681
ENSG00000090686	36.9993	46.9577	48.3612	40.8465	45.9318	50.8231	46.2136	45.925
ENSG00000231978	0	0	0	0	0.0791927	0	0	0
ENSG00000187942	2.22352	1.67374	0.615507	2.48391	1.97982	1.91216	2.03999	2.05356
ENSG00000142798	4374.1	4257.72	2789.39	2871.4	3411.54	3333.6	3786.69	3629.48
ENSG00000232037	0	0	0	0.183993	0	0	0	0.0933436
ENSG00000219073	0	0.0929856	0	0	0	0	0	0
ENSG00000228397	0.266822	0.278957	0.0879295	0.27599	0.158385	0	0.156922	0.466718
ENSG00000218510	8.71618	11.4372	11.5188	12.6955	14.809	17.2094	7.76764	12.4147
ENSG00000070831	106.729	103.865	112.726	104.784	116.413	108.792	107.256	101.091
ENSG00000230068	0	0.185971	0.263789	0.0919967	0	0.10064	0	0
ENSG00000271428	0	0.0929856	0.0879295	0.0919967	0	0.30192	0	0
ENSG00000271840	0	0	0	0	0.0791927	0	0	0
ENSG00000162552	0.177881	0.371942	0.351718	0.55198	0.316771	0.30192	0.235383	0.280031
ENSG00000234397	0	0.185971	0	0	0	0.20128	0.0784611	0.0933436
ENSG00000184677	61.7248	58.6739	53.3732	51.1502	64.8588	55.3519	48.8812	44.7116
ENSG00000237200	0.533644	0.185971	0.0879295	0.183993	0.158385	0.10064	0.156922	0.186687
ENSG00000173372	0	0	0	0	0	0	0	0
ENSG00000159189	0	0.0929856	0	0	0	0	0	0
ENSG00000173369	0	0	0	0	0	0	0.0784611	0.0933436
ENSG00000133216	75.1548	34.4977	69.2885	20.8833	50.9209	25.5625	63.475	28.2831
ENSG00000225952	0.0889406	0	0	0	0.0791927	0	0	0
ENSG00000227868	0	0.0929856	0	0	0.0791927	0.10064	0	0.0933436
ENSG00000004487	63.2368	66.5777	58.2973	73.1374	75.2331	79.9081	71.6349	78.4086
ENSG00000169641	129.498	84.245	98.3931	94.5726	117.047	89.2676	113.612	92.2234
ENSG00000179546	0	0	0	0	0	0	0	0
ENSG00000215381	0.0889406	0	0.0879295	0.0919967	0.0791927	0.20128	0	0.0933436
ENSG00000261326	5.78114	9.57752	6.15507	8.5557	9.18635	12.4793	7.29688	12.1347
ENSG00000125944	122.293	115.581	117.298	132.935	142.705	139.588	124.596	128.067
ENSG00000125945	138.036	137.991	166.714	194.205	127.342	155.992	117.378	156.724
ENSG00000249087	17.1655	14.2268	15.8273	23.8272	14.2547	17.8133	16.7122	14.7483
ENSG00000271420	0	0.464928	0.0879295	0.367987	0.0791927	0.10064	0	0.0933436
ENSG00000204219	44.5593	56.1633	57.3301	52.3461	42.1305	50.9238	45.429	52.8325
ENSG00000232482	0	0.0929856	0	0	0	0	0	0.0933436
ENSG00000088280	49.8957	60.8126	63.8368	52.5301	56.9395	75.3793	48.4105	54.2326
ENSG00000007968	0	0.0929856	0.0879295	0.0919967	0.0791927	0	0.0784611	0
ENSG00000235052	0.0889406	0	0.0879295	0.27599	0	0.10064	0	0
ENSG00000117318	14.1416	0.557914	8.70502	0.643977	3.48448	0.704479	11.1415	0.653405
ENSG00000197880	0	0	0	0	0	0	0.0784611	0
ENSG00000142676	931.386	955.892	828.824	1044.81	934.474	934.844	1026.04	1205.63
ENSG00000011007	137.947	173.697	111.495	152.163	141.121	162.232	164.141	188.274
ENSG00000236810	0.266822	0.650899	0.439648	0.735974	0.475156	0.603839	0.470766	0.466718
ENSG00000057757	32.5523	37.1942	33.8529	35.6947	34.3696	36.2304	35.9352	33.3237
ENSG00000011009	14.5863	14.6917	15.2997	17.5714	18.2143	16.6056	16.3984	18.9487
ENSG00000117308	8.0936	7.15989	8.35331	9.56766	7.84008	10.4665	7.4538	6.16067
ENSG00000117305	71.0636	90.475	63.5731	72.9534	73.0157	83.6317	66.4565	68.4208
ENSG00000179163	9.78347	16.2725	9.32053	12.8795	13.3836	17.3101	12.9461	12.0413
ENSG00000229106	0	0	0	0.0919967	0	0	0.0784611	0
ENSG00000189266	3.73551	4.27734	1.93445	1.28795	5.22672	3.32112	1.72614	2.70696
ENSG00000188529	7.47101	6.78795	7.82573	7.63573	8.94877	6.34031	8.39533	6.53405
ENSG00000142661	0.0889406	0	0	0	0.0791927	0	0	0
ENSG00000142677	0	1.02284	0	0.367987	0.0791927	0.40256	0	0.373374
ENSG00000232298	0	0	0	0	0	0.10064	0	0
ENSG00000158055	0	0.185971	0	0.367987	0.0791927	0.20128	0.0784611	0.0933436
ENSG00000001460	4.09127	5.48615	3.78097	2.7599	3.32609	4.52879	4.07998	3.08034
ENSG00000001461	15.031	16.7374	13.1894	10.6716	9.26554	11.3723	11.2984	11.2012
ENSG00000117602	0.978347	2.23165	0.967225	1.47195	1.18789	2.31472	1.33384	2.61362
ENSG00000184454	0	0	0	0.0919967	0	0	0	0
ENSG00000133226	46.516	44.2612	56.187	46.2744	56.2268	47.2001	53.1181	51.619
ENSG00000169504	324.278	413.228	291.75	373.047	294.676	343.886	256.882	339.397
ENSG00000020633	0.355763	0.278957	0.175859	0.0919967	0	0	0.0784611	0.0933436
ENSG00000117614	38.6892	51.607	42.7338	49.4022	44.0311	49.9174	44.409	48.632
ENSG00000117616	58.5229	80.5255	75.0918	89.6968	89.8045	109.597	69.595	89.6098
ENSG00000272432	0.533644	0	0.0879295	0.27599	0.237578	0.40256	0.313844	0.280031
ENSG00000261349	0.0889406	0.185971	0	0.367987	0.158385	0.20128	0.156922	0.653405
ENSG00000187010	0.355763	0.557914	0	0.735974	0.158385	0.704479	0	0
ENSG00000224183	0	0	0	0	0	0	0	0
ENSG00000259984	0	0.0929856	0.0879295	0.0919967	0	0	0.0784611	0
ENSG00000183726	57.1888	82.1063	78.1694	78.4732	67.5514	83.7324	71.2426	79.6221
ENSG00000188672	0.177881	0.278957	0.0879295	0.0919967	0	0.30192	0.313844	0.466718
ENSG00000204178	34.1532	45.191	33.5891	38.2706	40.0715	46.8982	34.8367	39.8577
ENSG00000157978	20.6342	21.9446	26.7306	25.7591	23.2827	26.8709	23.9306	23.6159
ENSG00000225643	0.266822	0.278957	0.439648	0.183993	0	0	0.0784611	0
ENSG00000117643	17.0766	17.0164	37.7218	19.2273	16.7097	15.6998	26.1275	28.3764
ENSG00000233478	0	0	0.175859	0.0919967	0	0	0	0
ENSG00000162430	52.2082	66.2058	73.4212	59.3379	55.7517	61.5916	57.4335	57.873
ENSG00000228172	0.800466	0.464928	0.527577	0.55198	0.158385	0.905759	0.549227	1.12012
ENSG00000117640	54.0759	56.0703	50.9112	52.2541	53.5343	53.943	57.9043	52.2724
ENSG00000127423	0.177881	0	0.0879295	0.183993	0.237578	0.40256	0.156922	0.560061
ENSG00000182749	1.15623	1.9527	1.58273	1.10396	1.66305	0.905759	1.33384	1.12012
ENSG00000117632	19.0333	29.1975	13.2774	20.6993	20.4317	22.5433	17.2614	20.7223
ENSG00000158006	9.60559	14.6917	12.2222	11.4076	11.4829	10.6678	7.68918	8.68095
ENSG00000158008	0	0	0	0.0919967	0	0	0	0
ENSG00000158022	0	0.371942	0.263789	0	0.0791927	0.10064	0.0784611	0.0933436
ENSG00000175087	6.67055	7.81079	8.96881	8.27971	8.15685	12.1774	7.21842	9.70773
ENSG00000236782	0	0	0.0879295	0.183993	0.0791927	0	0	0.0933436
ENSG00000142684	0.355763	0.464928	0.175859	0.735974	0.158385	0.20128	0.392305	0.746748
ENSG00000142675	0.266822	0.0929856	0.0879295	0	0.158385	0	0.549227	0.186687
ENSG00000236155	0	0	0	0	0.0791927	0	0	0
ENSG00000278572	0	0	0	0	0	0.10064	0.0784611	0.0933436
ENSG00000130695	5.51432	6.88094	7.21022	12.1436	7.12734	10.7685	8.00303	9.70773
ENSG00000270733	0	0	0	0	0	0	0.0784611	0
ENSG00000142669	54.2538	64.439	89.0726	95.2166	82.2812	83.1285	94.4671	96.0505
ENSG00000158062	15.2089	17.2023	19.0807	22.6312	21.5404	22.3421	24.7152	23.7093
ENSG00000169442	0.533644	0.650899	1.67066	1.56394	0.633542	0.503199	1.49076	1.12012
ENSG00000131914	0	0	0	0	0	0	0.0784611	0
ENSG00000117682	111.887	124.043	93.9087	98.2525	108.573	131.939	114.239	102.118
ENSG00000223583	0.0889406	0.0929856	0.527577	0.0919967	0.158385	0.10064	0.0784611	0.186687
ENSG00000225891	0.177881	0.371942	0.263789	0.183993	0.475156	0.20128	0.627688	0.280031
ENSG00000198830	17.6102	19.8059	13.1894	24.4711	21.3028	19.8261	22.7537	19.7888
ENSG00000117676	1.60093	3.44047	4.48441	6.89975	4.3556	3.62304	4.00151	5.41393
ENSG00000260063	0.444703	0.278957	0.879295	0.827971	0.87112	0.805119	0.627688	0.560061
ENSG00000117713	68.5732	88.3363	74.1246	84.913	86.32	95.4066	79.0887	91.29
ENSG00000060642	21.6126	22.0376	21.4548	18.8593	20.1941	19.6248	17.4968	20.2556
ENSG00000204160	48.8284	46.2138	40.7114	49.0343	62.3246	58.1699	60.4935	51.339
ENSG00000175793	0	0.0929856	0.0879295	0.0919967	0.158385	0	0.0784611	0.186687
ENSG00000142751	19.6559	22.9674	21.2789	25.9431	28.1926	25.9651	22.5183	26.4162
ENSG00000198746	11.2955	10.6933	14.2446	12.5116	13.9379	16.203	14.0445	11.1079
ENSG00000090273	46.7828	41.0996	50.2957	47.3783	39.438	34.6201	47.2336	44.9916
ENSG00000175707	0	0	0	0.0919967	0	0	0	0
ENSG00000172746	0	0	0	0	0	0	0.0784611	0
ENSG00000253368	2.04563	3.34748	2.90167	2.57591	2.29659	1.81152	2.8246	2.80031
ENSG00000158246	0.0889406	0.743885	0.0879295	0.827971	0.237578	0.704479	0.0784611	0.466718
ENSG00000090020	32.1076	28.5466	32.0064	34.4988	27.0839	32.3054	29.1875	37.3374
ENSG00000229985	0	0	0.0879295	0	0.0791927	0	0	0.186687
ENSG00000214973	0	0	0	0	0	0	0	0
ENSG00000225159	0.0889406	0	0	0	0.0791927	0	0	0
ENSG00000142784	84.6715	95.6822	73.7729	79.3932	90.7548	92.79	87.0918	88.3964
ENSG00000243659	0.0889406	0.0929856	0	0	0.0791927	0	0.0784611	0
ENSG00000186501	40.9127	44.8191	42.6458	42.0425	43.7144	47.8039	42.2905	41.3512
ENSG00000241547	0.0889406	0.278957	0.439648	0.27599	0.158385	0.20128	0	0.186687
ENSG00000142765	0	0	0	0	0.158385	0.20128	0.0784611	0
ENSG00000142733	11.5623	11.1583	17.2342	20.8833	6.88976	9.66143	20.4783	18.482
ENSG00000142748	0	0	0	0	0	0	0	0
ENSG00000231207	0	0	0.0879295	0	0	0	0	0
ENSG00000181773	0	0.0929856	0.439648	0.643977	0.237578	0.10064	0.470766	0.373374
ENSG00000158195	191.489	187.924	153.613	148.667	163.454	171.49	158.413	153.363
ENSG00000241169	0.0889406	0	0	0	0	0	0.0784611	0
ENSG00000237429	0.0889406	0.0929856	0	0	0	0	0	0
ENSG00000126705	13.0743	19.248	16.0911	22.6312	20.1149	25.8645	15.5353	26.6029
ENSG00000000938	33.6196	23.3394	27.6099	29.9909	40.8634	28.8836	34.7582	16.4285
ENSG00000235912	0.355763	0.278957	0.263789	0.27599	0.158385	0.10064	0.0784611	0.280031
ENSG00000233975	0	0	0.0879295	0	0	0	0	0
ENSG00000126709	30.1509	26.4079	24.7082	32.7508	31.0435	33.7144	23.5383	24.3627
ENSG00000225886	0.0889406	0	0.351718	0.0919967	0	0	0.156922	0.186687
ENSG00000009780	6.93737	10.4144	11.4308	12.3276	12.2749	12.3787	7.76764	8.96098
ENSG00000231344	0.177881	0	0.175859	0.183993	0.395963	0.30192	0.0784611	0.0933436
ENSG00000230833	0	0	0	0	0	0	0	0
ENSG00000117758	96.6785	102.005	92.326	105.428	103.03	93.4945	99.5671	97.4507
ENSG00000269971	0.0889406	0	0	0	0.0791927	0	0.0784611	0
ENSG00000270031	0.0889406	0.371942	0.263789	0.183993	0.0791927	0.503199	0.313844	0.186687
ENSG00000117751	35.3094	34.2187	36.9304	33.9468	36.587	39.3502	33.8952	36.3106
ENSG00000130775	50.6962	24.0833	28.3133	18.7673	39.1212	18.719	38.5244	15.495
ENSG00000117748	26.4154	32.359	18.8169	22.9072	22.6491	20.9331	22.3614	23.4292
ENSG00000158156	2.49034	6.23004	4.57234	5.42781	3.2469	5.63583	3.60921	5.32058
ENSG00000158161	21.3458	25.757	20.1359	23.4592	22.4907	26.5689	18.5168	23.1492
ENSG00000238231	0.0889406	0	0.175859	0	0	0	0	0.0933436
ENSG00000228589	0	0	0	0.0919967	0	0	0.156922	0
ENSG00000214812	0	0	0	0	0	0.10064	0	0
ENSG00000169403	0.0889406	0	0	0.27599	0	0	0.0784611	0.0933436
ENSG00000126698	43.2252	41.0996	42.0303	44.5264	44.9023	44.6841	41.349	43.5914
ENSG00000130770	17.6992	26.9658	20.3117	24.2871	17.8184	29.4875	20.7137	26.2295
ENSG00000270605	0.266822	0.929856	0.527577	1.01196	0.633542	1.10704	0.70615	1.02678
ENSG00000271398	0	0	0	0.0919967	0	0.10064	0	0
ENSG00000130766	8.98301	28.8255	16.267	33.4868	16.6305	32.2048	10.9061	30.43
ENSG00000130772	7.20419	10.2284	12.6619	10.4876	9.26554	9.46015	8.63072	10.4545
ENSG00000204138	26.7711	27.2448	21.191	25.0231	25.5	30.2926	18.6737	25.2028
ENSG00000229820	0	0	0	0.0919967	0	0	0.0784611	0.0933436
ENSG00000180198	13.1632	14.1338	16.4428	12.8795	13.3836	14.5928	12.0045	13.6282
ENSG00000242125	5.42538	5.02122	12.3981	8.5557	10.7702	7.34671	9.49379	9.33436
ENSG00000231468	0	0	0	0	0.0791927	0.10064	0	0
ENSG00000279443	0	0.0929856	0	0.0919967	0	0.20128	0	0.0933436
ENSG00000180098	10.6729	16.2725	14.8601	17.3874	12.1165	15.8005	13.4953	16.0551
ENSG00000197989	4.62491	2.78957	8.00159	5.33581	7.36492	5.53519	7.37534	6.62739
ENSG00000120656	14.4973	15.5286	15.6515	15.3635	16.2345	19.1216	12.9461	16.1484
ENSG00000188060	4.26915	4.74227	6.94643	4.96782	3.95963	6.54159	3.45229	5.04055
ENSG00000229388	0.177881	0.464928	0.175859	0.55198	0.316771	0.30192	0.549227	0.373374
ENSG00000270103	0.0889406	0	0.351718	0.0919967	0.0791927	0	0	0.0933436
ENSG00000162419	10.0503	9.20558	11.9584	10.6716	9.42393	10.9697	9.96455	10.3611
ENSG00000198492	51.5856	45.5629	54.1646	45.8144	56.702	44.0803	48.1751	48.352
ENSG00000116329	0.266822	0.278957	0.175859	0.367987	0.633542	0.40256	0.70615	0.186687
ENSG00000233427	0	0.0929856	0	0	0	0	0	0
ENSG00000159023	60.9243	73.9236	35.0839	65.0417	63.7501	75.7818	63.475	63.7537
ENSG00000225616	0	0	0	0	0	0	0.0784611	0.0933436
ENSG00000253304	11.7402	26.8728	9.14467	14.6275	14.1755	22.7446	17.183	26.2295
ENSG00000225750	0	0.185971	0	0	0.0791927	0	0	0
ENSG00000116350	106.818	95.8682	98.0414	106.624	114.75	107.282	103.176	100.344
ENSG00000116353	51.3188	48.7245	45.1958	41.5825	40.705	45.0867	40.329	41.2579
ENSG00000237934	0.533644	0.371942	0.175859	0.183993	0.633542	0.30192	0.156922	0.0933436
ENSG00000060656	45.6266	51.979	61.3748	40.6626	45.5358	48.3071	45.5074	46.2984
ENSG00000162510	0	0.0929856	0.0879295	0.0919967	0	0.10064	0.0784611	0.280031
ENSG00000186056	0	0.371942	0.0879295	0.183993	0.0791927	0.603839	0.392305	0.186687
ENSG00000162511	0.177881	0.0929856	0	0.0919967	0.158385	0.20128	0.235383	0.0933436
ENSG00000223382	1.60093	0.836871	0.879295	0.55198	1.42547	0.503199	1.17692	0.373374
ENSG00000162512	86.7171	82.7572	90.3036	94.8486	103.03	82.3234	96.8209	82.7957
ENSG00000134644	140.971	200.942	123.365	164.858	148.17	200.877	122.399	170.539
ENSG00000237329	0	0	0	0	0	0	0.0784611	0
ENSG00000232768	0	0	0	0.0919967	0	0	0.0784611	0
ENSG00000225142	0	0	0	0	0.158385	0	0	0
ENSG00000084628	0.0889406	0	0	0.0919967	0.237578	0.20128	0.0784611	0
ENSG00000060688	19.478	19.62	20.1359	26.2191	21.6988	19.7254	21.6553	23.6159
ENSG00000229447	0.622585	0.185971	0.175859	0.459984	0.0791927	0.20128	0.549227	0.560061
ENSG00000121766	30.1509	25.1061	25.9392	28.243	24.8665	24.4555	25.9706	26.8829
ENSG00000229044	0.0889406	0.0929856	0	0	0	0	0.156922	0
ENSG00000121769	3.20186	3.06853	4.66027	11.4076	5.86026	6.34031	4.78612	3.08034
ENSG00000168528	7.47101	8.46169	14.0687	6.25578	10.4534	11.0704	8.39533	5.04055
ENSG00000215899	0	0.0929856	0	0.367987	0	0.10064	0.0784611	0.0933436
ENSG00000142910	1.33411	1.11583	0.703436	0.827971	1.26708	1.30832	2.58921	1.40015
ENSG00000121764	0	0	0	0	0	0	0	0
ENSG00000162517	46.427	47.2367	46.4268	44.4344	48.7035	49.7161	45.272	39.2976
ENSG00000235790	0.0889406	0.371942	0.263789	1.01196	0.395963	0.10064	0.470766	0.560061
ENSG00000264078	0.0889406	0	0	0	0	0	0	0.0933436
ENSG00000084636	230.356	244.831	182.454	353.359	292.3	328.489	182.657	243.627
ENSG00000121753	42.2468	40.5417	25.1478	53.3581	32.5482	33.7144	45.3505	35.5639
ENSG00000254545	0.266822	0.0929856	0.439648	0.367987	0.158385	0.10064	0.70615	0.186687
ENSG00000134668	20.1006	4.37032	28.0495	21.7112	16.2345	6.03839	47.6259	13.6282
ENSG00000203620	0	0	0.0879295	0	0	0	0	0
ENSG00000269967	0.177881	0	0.0879295	0.183993	0.316771	0.30192	0.156922	0.0933436
ENSG00000184007	270.824	212.1	363.501	275.162	309.327	229.761	300.506	256.788
ENSG00000228634	0.266822	0.0929856	0.351718	0.0919967	0.158385	0	0.392305	0.280031
ENSG00000121774	116.245	104.423	93.9087	100.552	116.651	97.5201	118.084	98.1041
ENSG00000203325	0.177881	0	0.0879295	0	0.0791927	0	0	0.0933436
ENSG00000121775	4.62491	8.83363	6.33093	8.27971	6.73138	6.64223	5.49227	10.2678
ENSG00000025800	67.0612	76.8061	64.1006	78.0132	83.3107	91.9849	67.8688	77.0084
ENSG00000084652	50.2515	70.0182	72.9815	91.1688	70.5607	91.0791	56.1781	85.316
ENSG00000160050	1.95669	2.88255	3.8689	3.31188	3.00932	2.71728	2.66768	2.42693
ENSG00000224066	0.177881	0.0929856	0.0879295	0	0.0791927	0.30192	0.0784611	0
ENSG00000160051	1.77881	2.69658	2.46203	2.66791	1.34628	2.91856	2.98152	2.98699
ENSG00000222046	0.444703	0.650899	0.439648	0.643977	0.316771	0.503199	0.627688	0.560061
ENSG00000160055	7.73784	11.1583	8.61709	10.9476	8.31523	10.6678	10.2784	8.40092
ENSG00000084623	115.356	125.81	131.806	129.623	129.718	130.329	132.991	130.494
ENSG00000220785	0.889406	1.67374	2.46203	2.39191	1.26708	1.61024	1.4123	1.77353
ENSG00000183615	0	0	0	0.0919967	0	0.30192	0	0
ENSG00000116478	30.6845	33.9397	33.4132	37.9946	32.865	39.5515	35.3075	38.9243
ENSG00000175130	29.5283	29.5694	31.7426	30.1749	27.0839	24.2542	27.0691	27.723
ENSG00000233775	0	0.185971	0	0	0.0791927	0	0	0.186687
ENSG00000162526	0.444703	0.929856	0.615507	0.459984	0.87112	0.905759	0.627688	0.746748
ENSG00000225828	1.24517	1.02284	1.4948	1.10396	1.18789	1.30832	0.784611	0.840092
ENSG00000160058	130.832	114.558	104.196	91.2608	118.551	115.031	106.707	99.2242
ENSG00000224333	0	0.0929856	0	0	0	0	0.0784611	0
ENSG00000254553	0	0	0	0	0	0	0	0
ENSG00000273274	0	0	0	0.0919967	0	0	0	0
ENSG00000160062	4.98068	9.85647	8.52916	10.7636	7.28573	9.86271	5.72766	9.89442
ENSG00000176261	7.73784	8.55468	10.024	8.09571	10.8494	8.05119	9.80763	9.33436
ENSG00000162521	60.9243	82.0133	59.4404	62.0978	64.4629	76.285	68.2611	75.1416
ENSG00000162520	6.04796	6.88094	4.83612	4.87583	3.95963	5.13263	5.17843	7.9342
ENSG00000224409	0	0	0	0.0919967	0	0	0	0
ENSG00000162522	4.26915	7.71781	5.18784	7.45173	4.59318	6.34031	5.09997	7.2808
ENSG00000134684	52.6529	54.6755	68.673	63.9377	69.452	63.2019	67.398	62.5402
ENSG00000116497	10.6729	19.434	15.7394	21.5272	15.2842	20.9331	12.3184	18.3887
ENSG00000160097	1.15623	1.02284	0.615507	1.10396	0.237578	1.10704	1.09845	1.40015
ENSG00000121900	1.42305	1.11583	2.63789	2.39191	1.42547	3.11984	1.72614	2.70696
ENSG00000116514	17.8771	12.832	17.7618	17.8474	12.5124	12.58	16.5553	14.6549
ENSG00000217644	0.0889406	0.0929856	0.0879295	0	0	0	0	0
ENSG00000239670	0	0	0.175859	0	0	0	0	0
ENSG00000236065	0.266822	0.0929856	0	0.0919967	0	0.10064	0	0.0933436
ENSG00000004455	74.3544	80.3396	70.5195	83.533	76.8961	90.3746	74.1457	77.4752
ENSG00000142920	2.49034	3.71942	3.69304	4.69183	2.05901	3.5224	3.29536	4.48049
ENSG00000278997	0.0889406	0.0929856	0.263789	0.183993	0.237578	0.20128	0.0784611	0.373374
ENSG00000116525	1.95669	2.97554	3.60511	2.7599	1.50466	2.516	2.03999	2.98699
ENSG00000279179	0.266822	0.185971	0.439648	0.183993	0	0.503199	0.235383	0.280031
ENSG00000160094	17.8771	23.1534	15.3877	17.4794	16.868	21.8389	13.9661	22.1224
ENSG00000270115	0.266822	0.278957	0.0879295	0.183993	0.395963	0.40256	0.235383	0.280031
ENSG00000184389	0	0.185971	0	0	0.158385	0	0	0.0933436
ENSG00000225313	6.1369	2.69658	6.15507	8.5557	5.93945	4.32752	6.27688	4.85387
ENSG00000134686	107.173	79.5957	141.918	135.603	106.752	95.5073	133.541	137.122
ENSG00000233246	0	0	0	0.183993	0.158385	0.10064	0.313844	0
ENSG00000121903	3.02398	4.46331	3.60511	4.59984	3.80125	3.42176	2.74614	3.73374
ENSG00000235907	0	0	0	0	0	0.10064	0	0
ENSG00000121904	0.0889406	0	0	0.27599	0.0791927	0.20128	0.156922	0.0933436
ENSG00000163866	56.3884	32.359	54.0767	36.7987	52.188	36.2304	47.5474	32.9503
ENSG00000189280	0	0.185971	0	0	0.158385	0	0	0
ENSG00000189433	0	0.0929856	0	0	0	0.10064	0	0
ENSG00000255811	0	0	0	0	0	0	0.0784611	0
ENSG00000188910	0	0	0	0.0919967	0	0.10064	0	0
ENSG00000187513	0.0889406	0	0	0	0	0	0	0
ENSG00000230163	2.31246	1.02284	2.28617	2.20792	2.77174	2.31472	2.19691	1.58684
ENSG00000116544	0.177881	0.0929856	0.175859	0.183993	0.237578	0.20128	0.0784611	0.280031
ENSG00000241014	1.15623	2.32464	2.46203	2.57591	1.82143	2.516	1.88307	2.24025
ENSG00000243749	0	0	0	0	0	0	0	0
ENSG00000163867	11.3844	11.9022	9.76018	9.75165	12.2749	14.1902	10.1999	11.5746
ENSG00000197056	5.42538	9.94946	7.29815	8.4637	8.86958	11.3723	6.90457	7.84086
ENSG00000228348	0	0	0	0	0	0.10064	0.0784611	0
ENSG00000116560	312.893	238.508	253.853	249.679	312.574	265.891	303.801	283.204
ENSG00000146463	45.8044	56.1633	47.394	45.7224	50.3666	55.1507	47.4689	54.7927
ENSG00000229994	0.0889406	0	0	0.0919967	0.0791927	0.20128	0.0784611	0.280031
ENSG00000227409	0	0	0	0.0919967	0.158385	0	0.0784611	0
ENSG00000142687	69.8184	74.0165	76.147	77.6452	68.7393	78.3985	73.6749	77.6618
ENSG00000236274	0	0	0	0.0919967	0	0	0	0
ENSG00000020129	20.4563	21.6656	26.0271	22.8152	22.3323	24.0529	26.7552	26.9763
ENSG00000239636	0.177881	0	0.0879295	0.367987	0.0791927	0.30192	0.235383	0.0933436
ENSG00000116819	0.177881	0.557914	0.175859	0.27599	0.475156	0.10064	0.313844	0
ENSG00000126067	86.0945	83.6871	91.4467	91.0768	88.2207	85.9465	86.7779	86.5295
ENSG00000142686	21.1679	34.2187	29.4564	37.3507	26.4504	34.6201	30.4429	38.3642
ENSG00000092853	0.266822	0.278957	0.175859	0.183993	0.237578	0.30192	0.156922	0.0933436
ENSG00000134698	28.9057	43.1453	30.9512	43.2385	34.8448	44.8854	28.8737	40.3244
ENSG00000092847	38.8671	56.8142	41.7665	51.2422	44.1103	61.491	41.8982	57.1263
ENSG00000126070	21.9683	25.1061	24.8841	29.8989	30.1724	30.192	21.8122	27.2563
ENSG00000271554	0.0889406	0.0929856	0	0	0	0	0	0
ENSG00000232862	0.0889406	0	0	0.0919967	0	0	0	0
ENSG00000092850	0.177881	0.0929856	0	0	0.158385	0.10064	0.156922	0.186687
ENSG00000116863	23.6582	20.3638	19.5204	19.5953	25.6584	22.3421	21.1845	17.5486
ENSG00000171812	0.533644	0.371942	1.14308	0.367987	0.87112	0.603839	0.392305	0.466718
ENSG00000054116	44.915	46.8647	48.625	46.2744	48.6243	44.5835	53.3535	50.8722
ENSG00000116871	109.575	113.814	89.9519	108.464	123.541	144.116	118.476	137.868
ENSG00000054118	173.701	166.537	173.837	162.834	183.806	174.711	163.356	182.3
ENSG00000231849	0	0	0	0	0	0	0.0784611	0
ENSG00000214193	1.15623	1.20881	1.14308	2.29992	0.316771	1.0064	1.64768	1.12012
ENSG00000142694	3.20186	3.9054	6.15507	4.23185	4.11802	5.53519	5.72766	6.16067
ENSG00000116883	0.533644	2.13867	1.23101	1.47195	0.633542	0.805119	0.863072	0.653405
ENSG00000196182	60.8354	49.2824	82.302	122.356	82.8356	70.5486	85.4441	103.518
ENSG00000181817	23.3914	18.4112	26.6426	24.6551	22.4907	23.8517	25.7352	29.0298
ENSG00000116885	7.55996	10.2284	7.56194	7.17574	7.28573	7.95055	8.78764	7.74752
ENSG00000116898	100.77	109.723	126.179	111.592	103.742	105.571	99.4886	107.625
ENSG00000119535	0.177881	0.278957	1.84652	1.10396	0.475156	0.704479	0.627688	0.746748
ENSG00000233621	3.37974	2.32464	3.8689	3.49588	2.37578	2.516	1.8046	2.05356
ENSG00000163874	14.2305	9.0196	28.4012	26.2191	15.1258	9.46015	15.7707	18.202
ENSG00000163875	32.1076	47.3297	31.1271	47.7463	36.1911	46.1937	38.6028	52.7391
ENSG00000163877	20.4563	19.7129	21.5427	20.0553	18.5311	18.719	20.0076	20.2556
ENSG00000232273	0.0889406	0.185971	0	0.183993	0	0	0.156922	0
ENSG00000237749	0	0.0929856	0.175859	0.183993	0.0791927	0	0.156922	0.373374
ENSG00000163879	4.98068	8.92662	8.00159	10.7636	7.68169	10.8691	8.23841	13.7215
ENSG00000134697	69.9073	40.9137	59.2645	51.2422	57.5731	39.6521	76.7349	58.7131
ENSG00000169218	0.0889406	0.0929856	0.0879295	0.0919967	0.0791927	0	0.0784611	0.0933436
ENSG00000116922	15.1199	15.5286	17.2342	15.5474	17.3432	14.2909	19.066	17.5486
ENSG00000134690	0.978347	1.20881	0.527577	0.643977	0.395963	0.905759	0.313844	0.280031
ENSG00000183317	0	0	0	0	0.0791927	0.20128	0	0
ENSG00000227416	0	0.0929856	0	0	0	0.10064	0	0
ENSG00000185090	1.33411	0.743885	0.351718	1.28795	1.42547	2.31472	0.549227	1.40015
ENSG00000196449	7.38207	6.97392	8.08952	6.43977	6.96896	5.33391	10.2784	5.7873
ENSG00000197982	21.6126	22.6885	37.8097	19.6873	18.7687	18.4171	16.9476	18.5754
ENSG00000188786	25.437	22.0376	26.7306	22.9072	23.9954	25.8645	23.6168	16.2418
ENSG00000235673	0	0	0	0	0	0	0	0
ENSG00000204084	27.6605	27.8957	25.4996	22.3552	28.1134	29.6888	24.4799	23.4292
ENSG00000183431	42.1579	41.6576	41.239	43.6064	41.2594	40.8598	41.8982	42.658
ENSG00000183386	4.89174	8.83363	9.67225	14.1675	8.23604	11.8755	6.90457	10.9212
ENSG00000183520	26.5043	23.7113	27.8737	30.5429	31.3603	23.2478	29.5798	28.3764
ENSG00000185668	0	0	0	0	0	0	0.156922	0
ENSG00000224592	0	0	0	0	0	0	0	0
ENSG00000215895	0.0889406	0.0929856	0.0879295	0	0.0791927	0	0	0
ENSG00000116954	36.1099	41.4716	46.3389	31.0949	40.0715	38.1425	38.9167	31.9235
ENSG00000228436	1.06729	1.20881	2.28617	2.11592	1.82143	1.91216	1.64768	1.40015
ENSG00000214114	5.87008	7.25288	5.89128	7.54373	7.12734	8.75567	7.29688	9.05433
ENSG00000274944	0	0	0	0	0	0	0.156922	0.186687
ENSG00000131233	0	0	0	0	0	0.20128	0	0
ENSG00000158315	0.533644	0.185971	0.791366	0.459984	0.475156	0.20128	0.235383	1.21347
ENSG00000235549	0	0	0	0	0	0	0	0
ENSG00000174574	53.0086	36.6363	47.4819	49.9542	48.5451	35.5259	53.5889	45.5517
ENSG00000168653	74.977	79.3167	62.2541	90.7088	62.0079	64.7114	87.0133	80.7422
ENSG00000127603	467.116	518.302	438.944	506.166	463.04	511.251	484.654	508.162
ENSG00000183682	0.622585	0.464928	0.351718	0.183993	0.237578	0.20128	0.313844	0.466718
ENSG00000237624	0.266822	0.0929856	0.263789	0	0.0791927	0.10064	0.156922	0
ENSG00000182109	3.20186	3.34748	3.07753	3.31188	4.51398	4.83071	4.07998	3.92043
ENSG00000243970	0.889406	1.02284	0.527577	0.827971	0.87112	1.0064	1.09845	1.58684
ENSG00000090621	158.136	124.229	139.368	117.848	163.058	139.084	165.317	133.761
ENSG00000228060	0.355763	0	0.175859	0.183993	0.316771	0.30192	0.235383	0.186687
ENSG00000163909	1.42305	0.0929856	3.95683	0.27599	1.42547	0.20128	1.4123	0.746748
ENSG00000084072	32.1965	37.8451	27.7857	41.2145	25.1833	31.3996	34.2875	35.1905
ENSG00000225333	0	0	0.0879295	0	0	0	0	0
ENSG00000116985	0.444703	0.278957	0.351718	0.183993	0.395963	0.30192	0.0784611	0.373374
ENSG00000198754	0	0	0	0.0919967	0	0.10064	0.0784611	0
ENSG00000043514	10.5839	11.9951	13.9808	14.2595	18.6103	18.2158	15.2214	16.8952
ENSG00000116990	0	0.185971	0.527577	0.459984	0.554349	0.603839	0.156922	0.0933436
ENSG00000236546	0	0	0	0	0	0	0.0784611	0
ENSG00000168389	4.26915	1.3018	9.40846	5.7038	4.90995	2.0128	4.39382	4.48049
ENSG00000228477	0	0	0.263789	0.0919967	0	0.10064	0	0.186687
ENSG00000131236	117.58	117.069	151.327	127.047	122.036	125.297	124.91	118.36
ENSG00000131238	45.8934	58.116	51.175	55.658	53.851	55.3519	56.1781	60.3933
ENSG00000117000	54.9653	24.0833	30.8633	28.151	38.0125	31.1984	34.8367	27.163
ENSG00000259943	4.8028	8.55468	7.21022	8.64769	7.99846	7.64863	7.61072	6.25402
ENSG00000084073	67.0612	77.457	75.4435	71.8494	73.8076	71.3537	64.5735	72.2479
ENSG00000231296	0.0889406	0.278957	0	0	0	0.20128	0	0
ENSG00000049089	0.800466	0.743885	0.967225	0.367987	0.237578	0.603839	0.70615	0.466718
ENSG00000227311	0	0.0929856	0.0879295	0.0919967	0	0	0	0
ENSG00000084070	30.1509	64.532	34.6442	58.4179	35.3199	59.6795	35.229	58.6198
ENSG00000187801	1.33411	1.9527	1.4948	1.37995	0.87112	1.30832	1.25538	1.30681
ENSG00000260920	0.889406	2.13867	1.67066	2.48391	1.82143	1.0064	0.470766	1.77353
ENSG00000279667	0	0	0.0879295	0.183993	0.0791927	0.10064	0	0
ENSG00000187815	2.13458	3.99838	2.9896	2.7599	2.29659	5.03199	4.15844	4.10712
ENSG00000238287	0.266822	0.371942	0.615507	0.643977	0.712734	1.91216	0.70615	0.840092
ENSG00000164002	3.73551	5.02122	4.22062	5.88779	3.80125	4.0256	3.84459	5.41393
ENSG00000227278	0.0889406	0	0	0	0	0	0	0
ENSG00000238186	0.177881	0.185971	0.0879295	0.367987	0.0791927	0.20128	0.627688	0.466718
ENSG00000117010	2.75716	3.2545	2.72582	3.12789	3.40529	2.61664	3.13844	4.10712
ENSG00000117016	1.15623	2.32464	1.4948	1.65594	0.950312	2.21408	1.01999	1.77353
ENSG00000237899	0	0.0929856	0.0879295	0	0	0.20128	0.156922	0
ENSG00000272145	0.889406	1.39478	1.4948	1.37995	1.90062	1.71088	1.01999	1.96021
ENSG00000066136	41.6242	43.4243	35.1718	32.6588	39.2796	43.6777	44.1736	34.6305
ENSG00000117013	0.533644	0.278957	0.0879295	0.459984	0.316771	0.704479	0.0784611	0.186687
ENSG00000179862	18.7665	15.2496	16.0032	13.6155	14.8882	14.8947	15.3784	15.4017
ENSG00000228940	0.0889406	0.0929856	0	0	0	0	0	0.0933436
ENSG00000171793	14.3194	7.62482	20.8393	14.7195	18.3727	12.2781	17.4968	12.1347
ENSG00000281207	0.444703	0.371942	0.351718	0.643977	0.633542	0.10064	0.470766	0.373374
ENSG00000171790	0.177881	0	0.175859	0.0919967	0	0	0.0784611	0
ENSG00000010803	40.3791	40.2628	37.3701	39.5586	37.1414	40.4572	41.5059	43.3114
ENSG00000215893	0	0	0.0879295	0	0	0	0	0
ENSG00000235358	0.0889406	0.0929856	0.175859	0	0.158385	0.10064	0.0784611	0
ENSG00000213987	0	0	0.0879295	0	0	0	0	0
ENSG00000204060	0	0.0929856	0	0.183993	0.0791927	0.30192	0	0
ENSG00000229901	0	0	0	0.0919967	0	0.10064	0	0
ENSG00000127124	16.2761	11.0653	20.0479	20.2393	20.5109	15.8005	18.2814	15.5884
ENSG00000230881	0	0	0	0	0	0	0	0
ENSG00000230638	0.0889406	0.0929856	0.0879295	0	0.0791927	0	0.0784611	0
ENSG00000198815	94.1881	78.6658	72.9815	65.5937	81.3309	74.4735	85.0518	65.5272
ENSG00000227527	2.13458	1.39478	1.31894	0.459984	0.791927	1.20768	1.8046	0.746748
ENSG00000177181	0.266822	0.743885	0	0.367987	0.0791927	0.10064	0.313844	0.186687
ENSG00000066185	1.95669	1.9527	1.23101	1.65594	1.42547	2.0128	1.25538	1.96021
ENSG00000127125	31.9297	36.1714	32.1822	32.0149	36.5078	30.5945	35.9352	32.2035
ENSG00000186409	1.33411	1.76673	1.23101	1.19596	1.1087	1.10704	0.70615	1.86687
ENSG00000230116	0	0	0	0	0.0791927	0	0	0.0933436
ENSG00000236180	0	0	0	0	0	0	0.0784611	0
ENSG00000171960	7.02631	10.6933	9.76018	8.73969	7.20653	9.05759	9.96455	11.948
ENSG00000234917	0.0889406	0	0.175859	0.0919967	0.158385	0.10064	0	0
ENSG00000065978	128.875	132.04	152.822	137.719	159.336	157.904	155.745	145.803
ENSG00000117385	43.492	60.7196	61.2869	61.9138	53.2175	62.1955	47.8612	58.6198
ENSG00000164008	13.519	13.5759	12.1343	11.6836	12.75	11.6742	10.6707	14.5616
ENSG00000228452	1.06729	0.836871	0.967225	0.735974	0.87112	0.40256	1.09845	0.560061
ENSG00000274386	0	0	0	0.0919967	0	0	0	0.0933436
ENSG00000177868	9.51665	15.5286	16.3549	14.6275	12.5916	16.6056	11.4553	12.228
ENSG00000164010	16.454	24.4552	14.948	16.7434	15.1258	16.6056	17.8107	16.9885
ENSG00000228192	0.177881	0.0929856	0.351718	0.183993	0.0791927	0.503199	0.235383	0.280031
ENSG00000164011	6.58161	10.1354	9.2326	9.47566	8.07765	11.7749	8.00303	9.14767
ENSG00000237090	0	0	0	0	0.0791927	0	0	0
ENSG00000225099	0	0	0	0	0.158385	0	0.156922	0
ENSG00000117394	70.1742	10.5074	13.3653	9.84365	13.4628	11.2717	18.2814	8.12089
ENSG00000227533	0.444703	0.557914	0.439648	0.55198	0	0.30192	0.313844	0.186687
ENSG00000186973	0	0	0	0	0	0	0.0784611	0
ENSG00000117395	16.9877	16.4585	22.9496	19.1353	16.3137	16.1024	21.4983	20.4422
ENSG00000243710	0.444703	0.464928	0.439648	2.66791	0.0791927	0.10064	0	0.0933436
ENSG00000066056	0.266822	0.185971	0.0879295	0.0919967	0.237578	0.10064	0.549227	0.373374
ENSG00000117400	0.177881	0.278957	0.263789	0.0919967	0.316771	0.20128	0.235383	0
ENSG00000234694	0.177881	0.278957	0	0	0.158385	0.20128	0.156922	0.186687
ENSG00000117399	0.266822	0.185971	0.439648	0.459984	1.1087	0.40256	0.392305	0.280031
ENSG00000066322	75.5996	73.4586	81.5986	88.5009	89.7253	77.5934	88.8964	73.5547
ENSG00000159479	27.1269	28.5466	27.1702	29.8989	27.5591	28.3804	33.8952	28.7498
ENSG00000229431	0.444703	0.650899	0.439648	1.19596	0.791927	1.40896	0.70615	1.12012
ENSG00000198198	73.2871	81.3624	64.7161	72.2174	69.7688	82.0215	84.5026	68.6075
ENSG00000178922	12.0959	11.6232	5.71542	14.8115	12.9876	12.4793	11.4553	9.61439
ENSG00000229348	0	0	0	0.27599	0.0791927	0	0.235383	0.280031
ENSG00000142949	1078.94	1077.7	826.889	1019.6	1138	1172.56	1024.54	899.272
ENSG00000066135	36.021	57.0932	27.0823	47.6543	39.2796	54.6475	37.0336	44.6182
ENSG00000236200	0.622585	0.650899	0.351718	0.735974	0.475156	1.20768	0.627688	0.653405
ENSG00000126091	11.2065	11.9022	11.6946	9.75165	11.1662	12.7813	12.3968	10.7345
ENSG00000229444	0	0	0	0	0.0791927	0	0	0
ENSG00000233674	0	0	0	0.0919967	0	0	0	0
ENSG00000224751	0.355763	0.557914	0.263789	0.183993	0	0.20128	0	0
ENSG00000117407	0.177881	0	0.0879295	0.0919967	0.0791927	0.10064	0.392305	0.0933436
ENSG00000237950	0.0889406	0	0.175859	0.0919967	0.0791927	0.30192	0.0784611	0.186687
ENSG00000117408	29.8841	30.4063	36.8425	32.6588	36.1119	34.3182	32.6398	32.2969
ENSG00000132768	13.7858	10.1354	15.6515	15.6394	16.4721	13.3851	17.183	13.0681
ENSG00000117410	59.5902	52.6299	55.1318	58.6019	69.1352	61.1891	65.9858	53.4859
ENSG00000117411	24.4587	24.5482	39.92	31.0949	28.1134	28.9843	27.9321	28.1898
ENSG00000159214	0.355763	1.9527	1.58273	0.919967	0.395963	1.10704	0.863072	1.4935
ENSG00000196517	3.20186	2.78957	4.13269	4.13985	3.2469	4.52879	4.07998	3.36037
ENSG00000230615	0.0889406	0.557914	0	0.55198	0.316771	0.10064	0.156922	0.186687
ENSG00000233514	0	0	0	0	0.0791927	0	0	0
ENSG00000178028	30.2398	38.868	25.9392	34.0388	30.41	37.2368	30.5998	32.1102
ENSG00000117419	35.1316	37.6592	42.1182	35.3267	33.1817	33.2112	34.7582	32.1102
ENSG00000233602	0.444703	0.557914	0.351718	0.0919967	0.237578	0.905759	0.235383	0.280031
ENSG00000187147	15.3867	19.527	21.8065	20.4233	19.0854	21.235	20.7137	20.8156
ENSG00000126106	34.2421	32.08	24.972	26.771	31.5979	26.5689	30.5998	21.469
ENSG00000198520	1.33411	0.371942	0.351718	0.919967	1.0295	1.20768	1.88307	1.21347
ENSG00000142945	0.0889406	0.836871	1.23101	0.919967	0.395963	0.30192	0.70615	1.02678
ENSG00000225721	0	0.0929856	0	0	0	0	0	0
ENSG00000142937	326.768	327.588	418.193	404.878	354.625	313.896	415.059	464.478
ENSG00000234093	0	0.0929856	0.0879295	0	0	0	0.0784611	0.0933436
ENSG00000142959	0.0889406	0	0	0.0919967	0.0791927	0.10064	0	0.186687
ENSG00000173846	2.22352	2.23165	5.45163	5.24381	3.40529	2.516	3.60921	4.48049
ENSG00000188396	0	0	0.175859	0	0	0	0	0
ENSG00000222009	2.75716	4.09137	3.78097	4.23185	3.95963	4.32752	3.60921	3.54706
ENSG00000117425	1.15623	1.3018	1.58273	1.93193	0.950312	1.40896	1.8046	1.40015
ENSG00000226499	0	0.0929856	0.0879295	0	0	0	0	0
ENSG00000070785	35.6652	32.08	29.7202	28.887	32.7066	25.5625	33.7383	29.5899
ENSG00000229815	0	0.0929856	0	0	0	0	0	0
ENSG00000232369	0	0	0	0	0	0	0	0.280031
ENSG00000268949	0	0	0.0879295	0	0.0791927	0.10064	0.0784611	0.0933436
ENSG00000126107	42.1579	57.0002	44.932	48.2063	52.7423	59.6795	50.8428	56.2862
ENSG00000126088	54.8764	65.9268	62.8696	57.7739	61.2159	72.2594	62.6119	63.3803
ENSG00000162415	1.06729	0.743885	0.967225	0.55198	0.633542	0.503199	1.4123	0.933436
ENSG00000234315	0.0889406	0	0	0	0	0	0	0
ENSG00000281912	0.177881	0.743885	0.351718	0.643977	0.475156	0.704479	0.549227	0.466718
ENSG00000186603	0.622585	1.02284	0.703436	0.367987	0.316771	0.805119	0.313844	0.280031
ENSG00000132781	6.31479	6.50899	7.38608	8.18771	6.33542	9.56079	5.09997	6.25402
ENSG00000132773	5.78114	5.76511	7.03436	6.71576	7.12734	8.85631	6.98303	8.12089
ENSG00000070759	1.77881	3.9054	2.3741	3.31188	3.72206	5.33391	1.8046	2.42693
ENSG00000236872	0	0	0	0	0	0.10064	0	0.0933436
ENSG00000280670	2.04563	3.06853	0.967225	1.93193	2.37578	3.62304	0.235383	0.746748
ENSG00000132763	6.22585	11.0653	8.70502	11.5916	11.3246	12.3787	8.8661	9.98776
ENSG00000117450	57.5446	64.346	80.2797	71.2975	65.1756	69.1396	64.2596	63.847
ENSG00000117448	39.5786	45.5629	50.6474	47.2863	40.4675	40.256	42.9182	42.1913
ENSG00000132780	56.2994	66.3917	65.2437	76.5413	67.9473	80.21	53.2751	67.2074
ENSG00000159588	1.24517	1.85971	0.615507	1.65594	1.50466	2.31472	0.70615	0.933436
ENSG00000159592	67.9507	81.9203	68.3212	82.7971	80.0638	93.7964	69.9873	87.4629
ENSG00000225447	0.444703	0.278957	0.0879295	0.367987	0.237578	0.603839	0.235383	0.466718
ENSG00000234329	0.711525	0.557914	0.175859	0.827971	0.395963	0.704479	0.863072	0.280031
ENSG00000159596	28.1052	31.8941	24.4444	29.163	26.3712	27.676	29.4229	30.15
ENSG00000197429	16.9877	23.1534	16.267	17.7554	17.3432	18.719	15.3784	15.5884
ENSG00000230896	1.06729	1.20881	1.31894	1.47195	0.791927	1.30832	0.70615	0.933436
ENSG00000236111	0	0.0929856	0	0	0.158385	0	0	0
ENSG00000086015	60.9243	57.5581	67.7937	64.8577	53.5343	53.6411	62.1412	61.0467
ENSG00000117461	0.622585	0.371942	0.439648	0.827971	0.475156	0.503199	0.392305	0.373374
ENSG00000227857	0	0	0.175859	0.183993	0.158385	0	0.0784611	0
ENSG00000117472	0.266822	0.0929856	0.263789	0.183993	0.158385	0.20128	0.235383	0.186687
ENSG00000085998	95.5223	99.7736	89.3364	93.6527	95.8232	101.244	100.116	97.3573
ENSG00000171357	0.444703	0.371942	0.703436	0.459984	0.395963	0.704479	0.549227	0.840092
ENSG00000085999	0.177881	0.0929856	0.351718	0.0919967	0.237578	0	0.156922	0.466718
ENSG00000132128	125.584	103.772	104.284	92.1807	117.284	108.59	112.592	97.4507
ENSG00000173660	109.397	110.56	90.4795	115.364	117.443	121.07	113.847	106.318
ENSG00000117481	25.437	25.943	27.6978	32.5668	29.7765	29.5881	23.8522	26.6029
ENSG00000225779	0	0.371942	0.0879295	0.0919967	0.158385	0	0.0784611	0.0933436
ENSG00000117480	5.06962	4.37032	3.95683	6.89975	4.19721	5.73647	5.17843	4.76052
ENSG00000232022	0.0889406	0.185971	0	0.183993	0.0791927	0.20128	0.0784611	0
ENSG00000224863	0	0	0	0	0	0	0	0.0933436
ENSG00000197587	0.177881	0.0929856	0.263789	0.459984	0	0.10064	0.313844	0.0933436
ENSG00000269956	0.444703	0.650899	0.263789	0.183993	0.395963	1.20768	0.235383	0.466718
ENSG00000079277	22.3241	28.8255	28.0495	28.243	23.5202	32.9092	25.6568	28.1898
ENSG00000142961	20.9011	27.4308	32.0064	32.2909	28.351	25.4619	29.9721	27.723
ENSG00000123472	111.887	132.783	88.633	114.536	120.056	118.151	108.433	112.386
ENSG00000233647	0	0	0.0879295	0	0	0	0.0784611	0
ENSG00000186118	0.0889406	0.185971	0	0.367987	0.0791927	0	0.313844	0
ENSG00000228237	0.0889406	0.0929856	0.0879295	0.183993	0	0	0	0.0933436
ENSG00000159658	111.798	126.181	118.529	123.368	123.699	129.524	112.905	123.867
ENSG00000142973	0.533644	0.464928	0.703436	0	1.26708	0.905759	0.392305	0.373374
ENSG00000186377	0	0.185971	0	0.0919967	0	0	0	0.0933436
ENSG00000225506	0	0	0.0879295	0	0	0.10064	0.0784611	0
ENSG00000224805	0	0	0.0879295	0	0	0	0	0
ENSG00000162366	0.0889406	0	0.175859	0.0919967	0	0.20128	0.156922	0
ENSG00000123473	2.04563	3.06853	1.93445	3.49588	2.05901	2.21408	2.19691	2.98699
ENSG00000162368	110.998	129.529	148.249	134.959	160.286	144.62	117.849	128.161
ENSG00000225762	0.0889406	0.0929856	0	0.0919967	0.0791927	0.10064	0.392305	0.560061
ENSG00000237424	1.86775	2.6036	2.54996	3.58787	2.2174	3.22048	3.37383	3.82709
ENSG00000186564	0.266822	0.650899	0.615507	1.19596	1.1087	1.0064	0.863072	1.02678
ENSG00000269113	0.266822	0.0929856	0.263789	0.0919967	0	0	0.0784611	0
ENSG00000242267	0.0889406	0	0.0879295	0	0.237578	0	0	0.0933436
ENSG00000223720	0	0.0929856	0	0	0.0791927	0	0.0784611	0
ENSG00000117834	0.711525	0.743885	0.703436	0.459984	1.34628	1.61024	0.392305	0.653405
ENSG00000272491	0.0889406	0.371942	0	0.0919967	0.237578	0.503199	0.0784611	0.280031
ENSG00000132122	10.8508	12.4601	8.08952	12.0516	9.58232	14.8947	12.5538	12.3213
ENSG00000224986	0	0.0929856	0	0	0.0791927	0.10064	0.0784611	0
ENSG00000235105	0	0.278957	0.263789	0.183993	0.0791927	0.10064	0.0784611	0.280031
ENSG00000186094	0	0	0	0.0919967	0	0	0	0
ENSG00000162373	0.711525	1.9527	0.527577	0.55198	1.0295	1.91216	0.627688	1.58684
ENSG00000234080	0	0	0.0879295	0	0	0.10064	0	0
ENSG00000225671	0	0	0	0	0	0	0	0
ENSG00000142700	0	0.0929856	0	0	0	0.10064	0.0784611	0
ENSG00000185104	44.1146	41.7505	44.932	39.8346	42.2889	36.5323	48.1751	39.951
ENSG00000225767	0	0	0.0879295	0.0919967	0.158385	0.30192	0	0.0933436
ENSG00000230585	0.0889406	0	0.0879295	0	0.158385	0	0	0.0933436
ENSG00000123080	457.155	354.554	237.41	289.514	325.64	277.162	453.583	338.65
ENSG00000204006	0.0889406	0.0929856	0.175859	0.183993	0.237578	0.10064	0.235383	0
ENSG00000213478	0.355763	0.0929856	0	0.183993	0.0791927	0.20128	0.156922	0.0933436
ENSG00000203356	0	0.185971	0.175859	0.27599	0	0	0.0784611	0
ENSG00000123091	142.839	127.111	110.352	105.52	126.55	107.584	131.422	117.52
ENSG00000233406	0	0.0929856	0.175859	0	0.0791927	0.10064	0.0784611	0
ENSG00000236434	0	0.0929856	0.0879295	0	0	0	0	0
ENSG00000085831	0.355763	0.278957	1.05515	0.643977	0.475156	0.503199	0.863072	0.466718
ENSG00000085832	59.3234	81.6414	66.4747	67.6176	62.483	75.4799	54.7658	72.5279
ENSG00000232027	0.0889406	0.0929856	0	0.183993	0.0791927	0.10064	0.0784611	0
ENSG00000238140	0.0889406	0.0929856	0.0879295	0	0	0.10064	0	0
ENSG00000227070	0	0.0929856	0	0.0919967	0.158385	0.10064	0.0784611	0.0933436
ENSG00000227742	0.0889406	0	0	0.0919967	0	0	0	0
ENSG00000117859	50.6962	57.8371	62.43	57.222	56.2268	67.0262	49.1166	54.5126
ENSG00000236973	0	0	0	0.0919967	0	0	0	0
ENSG00000232846	0	0	0	0	0	0	0	0
ENSG00000078618	264.065	278.864	253.237	288.134	268.384	264.28	239.228	260.615
ENSG00000266993	0.622585	0.185971	1.14308	0.55198	0.316771	1.10704	0.627688	0.280031
ENSG00000272175	0	0.0929856	0	0.0919967	0	0	0	0
ENSG00000230604	0.0889406	0	0.0879295	0	0	0	0	0
ENSG00000169213	0.266822	0.557914	1.4948	0	0.633542	0.30192	0.156922	0.373374
ENSG00000117862	64.482	86.2906	74.2125	70.5615	74.1244	90.0727	68.6534	80.1821
ENSG00000198841	5.78114	7.62482	12.0463	7.08375	8.07765	7.04479	7.53226	9.33436
ENSG00000223390	0	0	0	0.27599	0	0	0.156922	0
ENSG00000228369	0.0889406	0	0	0	0	0.20128	0	0.0933436
ENSG00000134717	33.8864	52.7228	30.1598	34.6828	37.2206	45.1873	27.5398	35.2839
ENSG00000157077	34.509	37.6592	36.227	36.7987	35.1616	36.5323	33.8952	32.0168
ENSG00000228407	0.266822	0.185971	0.175859	0.27599	0.237578	0.10064	0.0784611	0.0933436
ENSG00000223429	0	0	0	0.0919967	0	0.10064	0	0
ENSG00000154222	43.403	42.9594	45.7234	40.7545	40.8634	49.5148	40.0936	46.2984
ENSG00000272100	0.0889406	0.278957	0	0.0919967	0.475156	0.10064	0.0784611	0.373374
ENSG00000224680	0	0	0.0879295	0.183993	0	0.20128	0.235383	0
ENSG00000085840	0.889406	0.557914	0.175859	0.55198	0.791927	0.503199	0.392305	0.186687
ENSG00000134748	22.3241	19.8989	25.9392	25.4831	23.7578	22.0401	22.5968	23.1492
ENSG00000134744	34.3311	43.2383	29.896	37.5347	37.4581	43.3758	30.3644	37.5241
ENSG00000272371	0.0889406	0	0	0	0	0.10064	0	0
ENSG00000116157	12.8075	12.4601	9.2326	19.0433	9.66151	8.55439	10.9845	11.2946
ENSG00000182183	0	0.0929856	0	0.0919967	0	0	0	0
ENSG00000162377	44.2035	28.0817	31.215	26.5871	41.1802	23.3485	44.252	28.1898
ENSG00000162378	157.336	174.72	93.2932	99.0805	138.429	134.354	129.618	115.186
ENSG00000228929	1.60093	1.58076	2.02238	1.47195	1.90062	1.91216	2.03999	2.33359
ENSG00000203995	0	0.557914	0.0879295	0.0919967	0	0.30192	0	0
ENSG00000242391	0	0	0	0.0919967	0	0	0	0
ENSG00000121310	149.865	169.327	108.681	166.422	154.663	198.864	170.104	190.421
ENSG00000230953	1.60093	2.78957	1.14308	1.47195	2.37578	3.11984	1.88307	2.24025
ENSG00000231866	0	0	0	0.183993	0	0	0.235383	0.0933436
ENSG00000116171	185.263	194.433	229.936	201.197	221.977	214.262	223.928	204.049
ENSG00000237279	0	0	0	0	0	0	0	0
ENSG00000236360	0	0	0	0	0	0.10064	0	0
ENSG00000174348	13.519	14.9707	34.2925	7.72773	12.2749	11.0704	28.9521	23.5226
ENSG00000162383	0.444703	0.650899	1.05515	0.27599	0.475156	0	0.470766	0.840092
ENSG00000235563	0	0	0.0879295	0	0.0791927	0.20128	0.0784611	0.0933436
ENSG00000277397	0.266822	0	0	0.183993	0	0	0.0784611	0.0933436
ENSG00000157184	44.5593	48.5385	42.47	40.7545	46.6445	46.4956	38.9951	39.4843
ENSG00000236723	0.0889406	0.185971	0.351718	0.0919967	0.237578	0.10064	0.156922	0.186687
ENSG00000162384	32.6412	39.2399	44.7561	36.2467	33.9737	34.1169	33.7383	33.7904
ENSG00000259818	0.355763	0.0929856	0	0	0	0	0	0.0933436
ENSG00000162385	11.2955	8.55468	12.6619	11.8676	10.7702	8.55439	12.4753	9.80107
ENSG00000226754	1.42305	1.48777	0.791366	0.827971	0.554349	1.0064	0.627688	1.21347
ENSG00000157193	5.15856	5.39317	12.6619	9.56766	5.22672	7.74927	5.6492	6.90742
ENSG00000228838	0	0	0	0	0	0	0	0
ENSG00000225030	0	0	0	0.0919967	0	0	0	0
ENSG00000232762	0	0	0.0879295	0	0	0.10064	0	0
ENSG00000225675	0	0	0.0879295	0	0	0	0	0
ENSG00000174332	8.5383	7.62482	6.243	5.05982	8.31523	6.03839	10.1215	7.84086
ENSG00000058804	15.031	23.3394	16.0911	20.0553	20.4317	22.5433	17.026	18.0153
ENSG00000058799	15.8314	22.6885	19.2566	25.7591	19.719	22.9459	18.6737	23.896
ENSG00000211452	0.177881	0.185971	0	0	0	0.40256	0	0
ENSG00000081870	9.24983	12.2741	11.0791	11.8676	8.79039	11.2717	9.96455	12.6014
ENSG00000116212	9.33877	16.9234	14.7722	18.1234	12.2749	17.0081	11.4553	15.7751
ENSG00000219102	0.177881	0	0	0.0919967	0.158385	0	0.156922	0.186687
ENSG00000116209	199.672	222.887	228.265	213.892	230.134	236.202	211.609	216.557
ENSG00000116205	8.18254	18.9691	11.4308	16.9274	11.4037	20.128	9.57225	16.3351
ENSG00000280425	0	0	0	0	0	0.10064	0.0784611	0
ENSG00000256407	0	0.0929856	0	0	0.0791927	0	0	0
ENSG00000215883	7.29313	6.88094	6.15507	5.7038	7.04815	7.14543	7.21842	7.09411
ENSG00000116221	111.176	107.305	98.3931	89.4208	94.0017	89.6701	102.313	95.5838
ENSG00000157216	32.2855	21.7586	33.0615	20.2393	24.7081	18.8197	31.3844	26.5096
ENSG00000198711	1.95669	1.76673	0.615507	1.28795	1.97982	1.71088	2.03999	1.77353
ENSG00000162390	4.00233	2.23165	0.351718	2.11592	1.82143	1.61024	2.03999	2.24025
ENSG00000162391	1.77881	1.58076	0.263789	1.37995	1.0295	2.31472	0.313844	0.466718
ENSG00000230728	0	0	0	0	0	0.10064	0	0
ENSG00000184313	0.800466	0.557914	0	0.183993	0.158385	0.503199	0.235383	0
ENSG00000243725	0.444703	0.743885	0.527577	0.459984	0.395963	0.805119	0.313844	0.653405
ENSG00000162396	7.73784	11.1583	7.7378	7.26774	9.18635	9.66143	7.84611	6.44071
ENSG00000162398	0	0	0	0	0	0	0	0.0933436
ENSG00000116133	863.881	1200.82	951.398	1165.32	855.598	1182.62	920.034	1266.49
ENSG00000242396	0	0	0	0	0	0	0	0
ENSG00000233203	0	0	0.0879295	0.183993	0	0	0.0784611	0.373374
ENSG00000169174	33.3527	53.8387	13.3653	75.7133	54.247	84.9401	50.2151	74.2081
ENSG00000162402	226.621	226.978	143.765	218.308	268.78	230.465	215.689	196.208
ENSG00000231095	0	0	0	0	0	0	0.0784611	0
ENSG00000234810	0	0.0929856	0.175859	0	0	0.10064	0	0
ENSG00000227104	0	0.0929856	0	0	0.0791927	0	0	0
ENSG00000235612	0	0.0929856	0	0	0	0.10064	0	0.0933436
ENSG00000229871	0.0889406	0	0	0	0	0	0	0
ENSG00000260971	0.0889406	0	0	0.0919967	0	0.503199	0.0784611	0
ENSG00000223956	0	0	0.0879295	0.0919967	0.0791927	0	0.0784611	0
ENSG00000162407	107.885	203.081	118.441	125.024	77.7672	166.257	91.3287	130.308
ENSG00000236776	0	0.185971	0	0	0	0	0	0
ENSG00000162409	4.71385	7.81079	3.42925	4.78383	3.95963	5.93775	4.39382	6.06733
ENSG00000157131	0.0889406	0	0.703436	0.0919967	0.0791927	0	0.0784611	0
ENSG00000021852	0	0	0	0	0.0791927	0	0.0784611	0
ENSG00000173406	0.444703	0.836871	1.67066	0.27599	0.554349	0.30192	0.392305	0.466718
ENSG00000226759	0.0889406	0	0	0	0	0	0	0
ENSG00000229887	0	0	0	0	0	0	0	0
ENSG00000223416	0	0	0	0	0	0	0	0
ENSG00000233216	0	0	0.0879295	0	0	0	0.0784611	0
ENSG00000162600	9.07195	9.57752	11.3429	10.3956	8.94877	10.5672	12.3184	9.61439
ENSG00000184292	0	0	0	0.183993	0.0791927	0.10064	0.313844	0.280031
ENSG00000185839	0.355763	0.278957	0.0879295	0.27599	0.0791927	0.603839	0.0784611	0.280031
ENSG00000162601	69.1958	67.9725	63.0455	66.0536	81.806	74.2722	73.2826	61.14
ENSG00000177606	129.764	17.0164	47.7457	24.1031	46.8029	23.1472	79.4811	26.9763
ENSG00000234807	0	0.185971	0	0	0.158385	0	0.0784611	0
ENSG00000272226	0	0.0929856	0	0.0919967	0	0.10064	0	0
ENSG00000232453	0.355763	0.464928	0.527577	1.01196	0.158385	0.905759	0.549227	1.02678
ENSG00000237352	0	0	0.175859	0.0919967	0.158385	0	0	0.0933436
ENSG00000228121	0	0	0.0879295	0	0.0791927	0	0	0
ENSG00000235215	0	0	0	0.0919967	0	0	0	0
ENSG00000270457	0	0	0	0	0	0.10064	0	0
ENSG00000172456	9.07195	7.71781	7.03436	7.17574	6.33542	7.24607	7.0615	9.24101
ENSG00000226883	0	0	0	0	0	0.10064	0	0.186687
ENSG00000134709	0	0	0	0	0	0	0.0784611	0.0933436
ENSG00000134716	0	0	0.0879295	0	0	0	0	0.0933436
ENSG00000162598	0.0889406	0	0.263789	0.0919967	0	0	0	0
ENSG00000162599	134.656	124.136	103.317	85.8329	102	93.7964	103.49	86.8095
ENSG00000237928	0.0889406	0	0.175859	0.0919967	0	0	0.0784611	0
ENSG00000270742	0	0	0	0	0	0.10064	0	0.0933436
ENSG00000237853	0	0	0.0879295	0.0919967	0	0.30192	0	0
ENSG00000162604	21.4347	22.8745	19.7841	18.0314	22.3323	20.0273	19.9291	17.922
ENSG00000271200	0	0	0.0879295	0	0.158385	0.10064	0	0.0933436
ENSG00000132849	7.82678	5.95108	6.06714	8.3717	7.12734	8.45375	7.29688	7.56083
ENSG00000240563	0	0.185971	0	0	0.395963	0.40256	0	0
ENSG00000132854	0.355763	0.650899	0.0879295	0.735974	0.316771	0.30192	0.470766	0.560061
ENSG00000162607	22.5909	24.0833	26.5547	28.243	27.6382	28.1792	25.1075	25.7628
ENSG00000116641	63.1479	61.5565	61.3748	52.3461	58.0482	54.3455	68.418	57.3129
ENSG00000132855	0.177881	0.0929856	0	0.0919967	0.0791927	0.20128	0.392305	0
ENSG00000213703	0.0889406	0	0	0	0.0791927	0	0	0.0933436
ENSG00000235545	0.177881	0.650899	0.263789	0.0919967	0.0791927	0.30192	0.313844	0.0933436
ENSG00000125703	5.51432	7.43885	6.15507	6.25578	6.33542	8.25247	5.25689	8.49426
ENSG00000224209	0	0	0	0	0	0	0.0784611	0
ENSG00000230798	0	0	0	0	0.0791927	0	0	0
ENSG00000187140	0	0	0.0879295	0	0	0	0	0
ENSG00000088035	11.7402	10.6004	10.8153	12.7875	11.7205	8.65503	11.8476	11.1079
ENSG00000142856	7.73784	8.27572	2.9896	3.21989	4.67237	6.13903	2.43229	2.70696
ENSG00000203965	4.8028	7.99676	3.51718	6.53177	3.80125	6.34031	3.53075	5.22724
ENSG00000116652	0.622585	1.3018	0.439648	0.735974	0.633542	1.20768	0.392305	1.21347
ENSG00000079739	366.524	384.867	319.888	306.533	419.167	400.547	292.032	278.164
ENSG00000185483	9.96135	8.64766	11.6946	7.91172	8.15685	7.64863	7.37534	7.2808
ENSG00000177452	0.0889406	0	0	0	0	0	0	0
ENSG00000223949	0	0	0.263789	0.459984	0.0791927	0	0.392305	0.186687
ENSG00000177414	0	0	0	0	0	0	0	0
ENSG00000158966	10.8508	29.8484	15.4756	29.8989	14.4923	29.9907	15.4568	32.3902
ENSG00000162437	17.2545	21.4797	24.0927	20.8833	17.5808	19.8261	18.7522	22.7758
ENSG00000162434	397.743	423.363	357.521	433.581	395.884	411.416	411.057	437.128
ENSG00000234784	0	0	0	0	0.0791927	0	0	0
ENSG00000226891	1.06729	1.48777	1.23101	1.56394	1.66305	2.0128	1.96153	0.933436
ENSG00000185031	0.0889406	0.185971	0.351718	0.459984	0.712734	0.40256	0.235383	0.186687
ENSG00000272506	0.266822	0.278957	0.263789	0.0919967	0.158385	0.30192	0.156922	0
ENSG00000231485	0	0	0	0.0919967	0	0	0	0.0933436
ENSG00000235804	0	0	0	0	0	0	0	0
ENSG00000234496	0	0.0929856	0	0	0	0	0	0
ENSG00000162433	119.358	119.672	96.5466	138.823	125.045	121.17	121.536	134.321
ENSG00000116675	2.57928	2.69658	4.48441	1.93193	3.80125	1.61024	2.11845	1.40015
ENSG00000213625	188.465	208.195	219.032	179.118	207.406	195.543	186.659	183.607
ENSG00000116678	20.5453	17.4813	79.6642	29.8069	36.3494	30.3932	33.5813	26.7896
ENSG00000237852	0	0.0929856	0	0.0919967	0.0791927	0	0.0784611	0.0933436
ENSG00000224570	0	0	0	0	0	0	0.0784611	0
ENSG00000184588	1.60093	0.929856	1.84652	0.643977	1.0295	0.10064	0.549227	0.373374
ENSG00000118473	4.26915	1.76673	7.91366	0.919967	4.27641	1.71088	5.02151	2.05356
ENSG00000248458	0.177881	0	0	0.183993	0.0791927	0.10064	0.0784611	0
ENSG00000152760	0	0	0	0	0	0.10064	0	0
ENSG00000172410	0	0	0	0	0	0.10064	0	0
ENSG00000152763	2.04563	2.88255	2.19824	1.37995	1.50466	2.11344	2.8246	1.96021
ENSG00000198160	24.9923	31.1502	30.1598	30.8189	28.9845	29.5881	28.0891	31.0834
ENSG00000116704	16.0093	26.6869	19.96	25.6671	20.9861	25.6632	19.4583	27.443
ENSG00000081985	0.266822	0.185971	0.0879295	0	0.0791927	0.10064	0.235383	0.0933436
ENSG00000142864	145.596	157.053	148.249	158.694	159.811	146.33	161.708	147.763
ENSG00000116717	103.705	26.9658	76.5866	23.0912	45.0606	16.6056	71.478	21.5624
ENSG00000172380	195.758	206.8	252.006	224.38	237.736	210.438	216.553	211.983
ENSG00000232284	0.889406	1.02284	0.615507	0.735974	1.1087	0.905759	0.470766	1.21347
ENSG00000162595	4.53597	1.76673	5.09991	5.5198	3.64286	4.32752	8.23841	5.50727
ENSG00000228431	0.0889406	0.185971	0.0879295	0	0	0.30192	0	0
ENSG00000116729	140.704	157.332	172.957	156.578	157.673	167.867	175.831	181.553
ENSG00000234383	0	0.185971	0.351718	0.0919967	0.237578	0.40256	0.549227	0.0933436
ENSG00000229133	0	0	0	0.0919967	0	0	0	0.0933436
ENSG00000024526	0.177881	0.278957	0.351718	0.27599	0.316771	0.503199	0.392305	0.653405
ENSG00000234264	0	0.0929856	0	0	0	0	0.0784611	0
ENSG00000229639	0	0	0	0	0	0.10064	0	0
ENSG00000033122	0.622585	0.650899	0.439648	0.183993	0.395963	0.503199	0.470766	0.373374
ENSG00000066557	15.3867	15.0637	16.267	17.3874	18.0559	16.4043	15.6922	16.3351
ENSG00000116754	263.086	271.983	248.049	269.642	317.246	301.316	255.312	279.004
ENSG00000228988	0	0	0	0	0	0	0	0
ENSG00000118454	47.6722	28.7326	38.2493	32.3828	36.983	30.7958	34.7582	27.163
ENSG00000197568	4.53597	5.11421	4.66027	4.78383	4.27641	4.12624	4.86459	3.92043
ENSG00000226088	0.177881	0	0.351718	0.0919967	0.316771	0.30192	0	0.186687
ENSG00000116761	543.338	21.1077	166.099	18.3073	201.149	18.5177	227.772	15.495
ENSG00000271992	0.978347	0.650899	0.703436	0.27599	1.34628	0.30192	0.470766	0.560061
ENSG00000233020	0	0	0	0	0	0	0.0784611	0
ENSG00000229051	0	0.0929856	0	0	0	0	0	0
ENSG00000050628	278.473	197.037	110.088	136.707	300.615	197.355	288.58	208.716
ENSG00000235782	0.0889406	0.185971	0.351718	0.27599	0.316771	0.503199	0.70615	0.373374
ENSG00000269933	2.13458	1.39478	0.703436	1.19596	2.37578	2.21408	1.4123	1.4935
ENSG00000235079	0.355763	0.278957	0	0.27599	0.316771	0.10064	0.627688	0.186687
ENSG00000132485	90.8084	100.889	87.4899	107.82	117.205	121.573	103.333	100.531
ENSG00000229956	0.533644	0.929856	0.439648	0.55198	0.633542	0.905759	0.784611	1.02678
ENSG00000226324	0	0	0	0	0	0	0	0.0933436
ENSG00000172260	6.1369	5.57914	7.7378	2.57591	3.64286	3.62304	5.49227	4.57383
ENSG00000231985	0	0	0	0	0	0	0.0784611	0
ENSG00000233994	0.0889406	0.0929856	0	0	0.158385	0.20128	0	0.0933436
ENSG00000162620	0.889406	0.650899	0.439648	0.55198	0.475156	0.30192	0.863072	1.68018
ENSG00000254685	15.1199	24.6412	17.2342	13.9835	15.6802	22.8453	15.4568	21.0023
ENSG00000259030	0.444703	1.02284	0.439648	0.919967	1.26708	1.20768	0.627688	0.933436
ENSG00000116783	0	0	0	0	0	0.10064	0	0
ENSG00000237324	0	0	0.0879295	0	0	0.10064	0	0
ENSG00000272864	0	0.0929856	0	0	0.158385	0	0	0.186687
ENSG00000116791	26.7711	35.7995	22.8617	13.7995	25.1833	31.5003	31.8552	35.7506
ENSG00000162623	20.4563	24.8272	17.7618	22.2632	22.6491	24.0529	25.3429	24.6427
ENSG00000162624	0.0889406	0	0	0	0	0	0.235383	0
ENSG00000224149	0	0	0	0	0	0	0	0
ENSG00000137968	0	0	0	0	0.0791927	0.20128	0	0.0933436
ENSG00000213579	0	0	0	0	0.0791927	0.10064	0	0
ENSG00000230863	0	0	0	0	0	0	0	0
ENSG00000178193	0	0	0	0	0	0	0.0784611	0
ENSG00000117054	298.93	345.349	184.3	277.462	281.53	297.592	298.466	302.34
ENSG00000181227	1.86775	1.76673	1.67066	1.65594	2.77174	2.11344	1.56922	1.77353
ENSG00000137955	46.427	36.8223	51.4388	37.2587	49.8914	43.1745	48.4105	40.3244
ENSG00000057468	0.177881	0	0.0879295	0.183993	0.395963	0.30192	0.0784611	0.186687
ENSG00000184005	0.355763	0.185971	0.263789	0.27599	0	0.10064	0.235383	0.280031
ENSG00000226415	1.06729	1.02284	0.791366	1.01196	1.34628	1.30832	1.09845	0.840092
ENSG00000117069	0	0	0	0.55198	0	0.10064	0	0.0933436
ENSG00000230498	0	0	0	0.0919967	0	0	0	0
ENSG00000142892	43.6699	45.8419	42.1182	44.9864	48.7035	45.2879	43.3105	38.9243
ENSG00000226084	0.0889406	0	0	0.0919967	0.0791927	0.20128	0	0.0933436
ENSG00000228187	0	0	0	0	0	0	0.0784611	0.0933436
ENSG00000154027	0.711525	1.20881	4.22062	0.55198	0.791927	1.0064	1.56922	0.933436
ENSG00000036549	24.9034	30.4993	30.5115	30.4509	31.0435	30.2926	30.7567	27.163
ENSG00000077254	123.983	128.134	120.376	118.216	137.874	148.645	126.322	127.694
ENSG00000232672	0	0	0	0	0	0	0	0
ENSG00000180488	26.5933	27.6167	20.0479	20.5153	23.5994	23.6504	23.3814	21.469
ENSG00000219201	0	0	0.351718	0.183993	0.0791927	0	0.156922	0
ENSG00000235613	0.0889406	0.185971	0	0	0	0	0.0784611	0.186687
ENSG00000235927	0.0889406	0.836871	0.615507	0.643977	0.158385	0.704479	0.470766	0.560061
ENSG00000162614	4.26915	9.76349	8.79295	6.89975	7.20653	9.46015	6.0415	9.52104
ENSG00000162613	119.536	99.5876	97.1621	99.4485	119.343	101.848	120.045	103.705
ENSG00000162616	29.8841	22.2236	20.4876	16.6514	21.2236	19.8261	23.146	19.7888
ENSG00000137960	0.622585	0.929856	0.615507	1.01196	0.791927	1.61024	0.627688	0.840092
ENSG00000273338	0.177881	0.0929856	0.0879295	0	0	0	0	0.0933436
ENSG00000213561	0.0889406	0.0929856	0	0	0.237578	0.20128	0.0784611	0.186687
ENSG00000213560	0.0889406	0.185971	0.0879295	0	0.0791927	0	0	0
ENSG00000237413	0	0	0	0	0	0.10064	0	0
ENSG00000122420	10.9397	33.6608	21.9824	19.4113	9.97828	16.5049	9.65071	21.749
ENSG00000137959	1.68987	1.20881	1.05515	4.69183	0.633542	1.10704	0.863072	0.840092
ENSG00000137965	10.1392	17.9462	8.35331	17.0194	8.15685	15.4985	7.0615	10.8279
ENSG00000238015	0	0.0929856	0	0	0	0	0	0
ENSG00000235400	0.889406	0.929856	0.879295	0.735974	1.34628	0.704479	0.70615	0.840092
ENSG00000162618	4.35809	3.81241	5.27577	2.66791	4.19721	4.22688	3.68767	4.2938
ENSG00000230787	0	0	0	0.0919967	0	0	0	0
ENSG00000213559	0	0	0	0	0	0	0.0784611	0.0933436
ENSG00000235089	0	0	0	0	0.158385	0	0.0784611	0
ENSG00000117114	139.548	223.537	123.101	213.8	164.642	194.839	168.377	212.263
ENSG00000224494	0	0	0	0	0.0791927	0	0	0
ENSG00000236676	0.0889406	0.0929856	0	0	0.0791927	0	0	0
ENSG00000234683	0	0	0.0879295	0	0	0	0	0
ENSG00000215875	0	0	0	0	0.0791927	0	0	0.0933436
ENSG00000236268	0	0	0	0.0919967	0	0	0	0
ENSG00000233008	0.177881	0.185971	0.967225	0	0	0.10064	0.0784611	0.466718
ENSG00000137941	10.9397	12.2741	8.70502	8.09571	12.1957	10.1646	12.8676	11.5746
ENSG00000233061	0	0	0	0	0.0791927	0	0.0784611	0
ENSG00000271576	1.60093	3.16151	2.02238	2.7599	2.29659	3.11984	1.96153	2.42693
ENSG00000142875	31.396	39.4259	34.5563	34.5908	31.9938	35.1233	31.4629	37.8041
ENSG00000213540	0	0	0	0	0	0.10064	0	0
ENSG00000226970	0.177881	0.0929856	0.263789	0.0919967	0.0791927	0.10064	0.235383	0.280031
ENSG00000203943	0.266822	0.278957	0.351718	0.0919967	0.237578	0.40256	0.156922	0.0933436
ENSG00000240520	0.177881	0.185971	0	0	0	0	0.156922	0
ENSG00000137976	0	0	0	0	0.0791927	0	0	0
ENSG00000117133	21.1679	18.6901	21.7186	20.6073	21.5404	16.6056	25.2645	22.0291
ENSG00000174021	44.915	46.0279	46.6027	43.2385	49.4954	44.5835	45.9782	44.8049
ENSG00000122432	0.889406	0.557914	0.615507	1.01196	0.237578	0.805119	1.01999	1.12012
ENSG00000117151	17.7881	18.9691	21.0152	17.7554	16.9472	18.4171	17.183	19.0421
ENSG00000117155	3.37974	6.69496	2.90167	6.25578	3.80125	6.74287	1.96153	6.44071
ENSG00000171517	0	0.278957	0	0	0	0	0.0784611	0
ENSG00000153898	0.0889406	0	0	0.0919967	0.0791927	0.20128	0.0784611	0
ENSG00000162643	2.04563	1.11583	2.19824	0.55198	0.87112	0.503199	1.01999	0.840092
ENSG00000055732	6.58161	5.30018	5.27577	8.27971	4.83075	7.24607	5.33535	3.92043
ENSG00000280099	1.06729	1.3018	0.351718	0.919967	0.950312	1.10704	0.627688	0.560061
ENSG00000097096	6.31479	7.62482	5.3637	8.00372	7.84008	6.03839	8.31687	6.25402
ENSG00000162642	18.2328	16.5514	19.5204	17.6634	21.0653	20.2286	21.3414	15.495
ENSG00000142867	10.1392	10.7863	13.1015	12.9715	10.3742	13.2845	12.1615	13.1614
ENSG00000223653	0.0889406	0	0	0.0919967	0	0	0	0.186687
ENSG00000153904	11.1176	14.5987	24.972	24.7471	20.2733	22.1408	14.9076	20.909
ENSG00000273264	0	0	0.0879295	0	0	0	0	0
ENSG00000282057	0.266822	0.185971	0.351718	0.735974	0.237578	0.10064	0.235383	0.280031
ENSG00000272691	0	0.0929856	0	0	0.0791927	0	0.0784611	0
ENSG00000142871	15.6536	8.55468	22.3341	22.3552	18.1351	12.3787	24.5583	14.8416
ENSG00000117174	10.7618	13.018	19.5204	14.8115	13.3044	13.5864	14.5938	14.3749
ENSG00000171502	6.67055	10.7863	15.6515	19.4113	9.34474	16.3037	7.29688	8.12089
ENSG00000122417	20.8121	29.8484	22.1582	40.9385	26.5296	38.3438	26.6768	38.2709
ENSG00000137975	54.2538	66.0198	13.717	76.1733	23.9954	30.7958	53.8243	67.2074
ENSG00000016602	0.177881	0	0.0879295	0.0919967	0.0791927	0	0	0.0933436
ENSG00000236915	0	0	0	0.183993	0	0	0	0
ENSG00000153923	0.0889406	0	0	0	0	0	0.156922	0
ENSG00000261737	4.09127	3.53345	3.60511	3.03589	4.19721	3.92496	4.39382	3.17368
ENSG00000097033	263.531	312.525	238.025	296.505	270.839	279.376	270.455	294.872
ENSG00000230721	0	0	0	0	0	0	0.0784611	0.0933436
ENSG00000183291	95.7001	101.447	101.295	104.784	106.673	102.552	88.4256	97.7307
ENSG00000153936	29.7951	42.9594	37.458	67.0656	36.983	42.8726	34.9152	53.1125
ENSG00000235251	0	0	0	0	0	0.10064	0.0784611	0.186687
ENSG00000225568	0	0	0	0.0919967	0	0	0	0
ENSG00000267272	21.8794	29.1045	24.1806	45.1704	30.6476	34.0163	25.8921	38.7376
ENSG00000143013	111.354	144.686	114.924	161.27	96.1399	110.503	97.5271	128.534
ENSG00000279778	0.622585	1.3018	1.93445	2.48391	0.395963	1.0064	0.549227	0.186687
ENSG00000237505	0.444703	0.278957	0.439648	0.27599	0.395963	0.20128	0.863072	0.280031
ENSG00000065243	101.037	105.167	80.0159	101.472	116.334	112.817	97.8409	112.946
ENSG00000241975	1.51199	1.85971	1.40687	2.02393	1.90062	2.91856	1.49076	1.58684
ENSG00000137947	20.99	19.62	16.7945	22.2632	25.2625	20.9331	23.146	23.4292
ENSG00000235308	0	0	0.175859	0	0	0.10064	0.235383	0.186687
ENSG00000137944	66.3497	63.5092	50.9991	47.6543	54.1678	47.2001	40.4859	36.5907
ENSG00000213516	30.8624	19.248	24.0927	19.8713	25.0249	21.8389	25.7352	20.6289
ENSG00000117226	7.38207	8.83363	14.6842	9.19967	5.78107	4.42816	6.74765	4.94721
ENSG00000117228	13.1632	9.85647	17.2342	16.5594	22.9659	16.3037	23.0676	12.0413
ENSG00000234518	0.444703	0.650899	0.0879295	0.643977	0.950312	1.61024	0.784611	1.02678
ENSG00000162645	78.6235	112.699	95.9311	127.967	102	127.712	94.5456	113.786
ENSG00000162654	0	0.0929856	0.175859	0	0	0.10064	0.235383	0.186687
ENSG00000238081	0	0	0	0	0	0	0	0.0933436
ENSG00000225492	1.06729	1.58076	1.75859	1.37995	1.34628	1.91216	1.8046	1.4935
ENSG00000197147	139.459	93.2646	168.121	149.403	132.014	106.376	179.048	153.737
ENSG00000231999	0.444703	0.743885	0.967225	0.827971	0.554349	0.805119	0.784611	0.933436
ENSG00000230735	0	0	0	0	0.0791927	0	0.235383	0.186687
ENSG00000171488	7.02631	13.6689	14.7722	21.5272	11.9581	16.6056	10.9845	21.5624
ENSG00000231613	0	0.0929856	0	0	0	0	0	0
ENSG00000272931	0	0.278957	0.175859	0	0.158385	0.30192	0.156922	0.373374
ENSG00000171492	17.8771	49.6543	20.5755	33.9468	22.0156	49.2129	17.026	34.3504
ENSG00000272672	0	0.185971	0	0	0	0	0	0
ENSG00000228175	0.266822	0.743885	0.439648	0.27599	0.475156	0.704479	0.470766	0.746748
ENSG00000162664	47.4943	47.7946	35.6115	45.6304	49.1787	49.0116	44.3305	48.912
ENSG00000233593	1.86775	2.97554	3.42925	4.96782	3.80125	3.62304	3.45229	3.92043
ENSG00000225446	0	0	0	0.183993	0	0.10064	0	0
ENSG00000232882	0.177881	0.185971	0.0879295	0.183993	0.0791927	0.10064	0.0784611	0
ENSG00000122482	114.111	55.3264	70.1678	43.0545	75.9458	53.1379	76.1857	46.6718
ENSG00000232393	0	0	0.0879295	0.183993	0	0	0	0
ENSG00000162669	0.266822	0.836871	0.703436	0.735974	0.791927	1.40896	0.941533	0.746748
ENSG00000097046	2.31246	0.929856	1.31894	1.65594	1.50466	1.5096	1.4123	1.12012
ENSG00000241318	0	0	0.263789	0	0	0	0.0784611	0
ENSG00000229067	0	0	0.0879295	0	0	0.10064	0	0
ENSG00000203914	0.0889406	0	0	0	0.237578	0	0	0.186687
ENSG00000069702	373.64	112.234	231.87	106.44	276.937	109.999	290.071	116.866
ENSG00000172031	0.177881	0	0.0879295	0.183993	0	0	0.0784611	0
ENSG00000189195	1.15623	2.32464	0.967225	1.37995	1.18789	3.42176	0.941533	1.86687
ENSG00000224678	0.266822	0.371942	0	0.367987	0.158385	0	0	0.0933436
ENSG00000233401	0.0889406	0	0	0	0	0	0	0.0933436
ENSG00000069712	7.38207	17.2023	8.17745	13.2475	8.23604	17.612	7.13996	12.7881
ENSG00000273487	0.177881	0.557914	0.175859	0.27599	0.158385	0.40256	0.0784611	0.560061
ENSG00000174842	8.27148	9.20558	6.8585	8.64769	8.632	9.15823	8.00303	7.18745
ENSG00000122484	20.1006	21.2937	19.8721	23.9191	23.5994	25.2606	20.8706	20.4422
ENSG00000162676	0.0889406	0.185971	0.0879295	0.27599	0.0791927	0.10064	0.0784611	0.186687
ENSG00000067208	52.6529	30.9642	45.1079	31.0029	37.4581	29.1856	34.1306	29.1232
ENSG00000223787	0	0	0	0	0	0	0.0784611	0
ENSG00000229992	0.177881	0	0	0	0.158385	0.10064	0	0.186687
ENSG00000225505	0	0	0	0.0919967	0	0	0	0.0933436
ENSG00000223896	0.0889406	0	0	0	0	0	0	0
ENSG00000122406	384.401	410.996	388.912	469.459	452.032	428.323	419.217	516.19
ENSG00000154511	36.5546	48.9104	37.2821	54.0021	47.9116	72.8633	34.0521	43.7781
ENSG00000229052	0.0889406	0.464928	0.175859	0.827971	0.554349	0.603839	0.0784611	0.0933436
ENSG00000143033	13.6969	17.9462	11.7826	16.5594	17.264	17.1088	13.8876	16.4285
ENSG00000117500	308.357	170.35	232.486	238.64	327.937	199.77	279.008	195.928
ENSG00000122483	13.6079	8.27572	9.05674	13.0635	12.0373	6.94415	12.0045	7.46748
ENSG00000237003	0	0	0	0	0	0	0	0.0933436
ENSG00000225297	0.0889406	0	0	0	0.0791927	0	0.0784611	0.0933436
ENSG00000223745	21.5236	23.0604	9.14467	18.8593	15.4426	20.8325	23.3029	24.6427
ENSG00000229567	0.0889406	0	0.0879295	0.0919967	0.158385	0	0	0
ENSG00000117505	31.9297	48.7245	43.701	40.3866	39.5172	45.8918	34.6798	40.9778
ENSG00000229635	0	0	0	0	0	0	0	0
ENSG00000137942	37.444	41.5646	29.984	30.9109	39.9923	49.4142	29.9721	36.964
ENSG00000137936	175.391	43.5173	82.8296	39.0986	92.4971	39.4508	112.042	42.938
ENSG00000224093	0.800466	0.185971	0.615507	0.643977	0.712734	0.40256	0.627688	0.0933436
ENSG00000230439	0.177881	0	0.0879295	0	0.0791927	0.20128	0.0784611	0
ENSG00000260464	0.355763	0.557914	0.351718	0.827971	0.554349	0.30192	0.392305	0.746748
ENSG00000067334	40.7348	26.5939	39.6562	37.7187	38.4876	29.4875	37.9752	31.4568
ENSG00000023909	21.6126	21.7586	18.6411	32.9348	24.4705	23.2478	19.3799	26.2295
ENSG00000198691	0.533644	0.743885	0.527577	1.37995	0.791927	1.10704	0.549227	0.560061
ENSG00000137962	44.3814	37.0083	71.8384	39.0986	51.1585	42.772	52.412	34.9105
ENSG00000226835	0	0	0	0.0919967	0	0	0	0
ENSG00000117528	46.516	48.4455	47.7457	50.2302	51.0001	53.1379	41.8982	47.5119
ENSG00000117525	13.9637	6.50899	10.6395	16.4674	17.4224	10.3659	28.6383	9.14767
ENSG00000224081	0.0889406	0.650899	0.703436	0.735974	0.158385	0.40256	0.549227	0.466718
ENSG00000143036	1.15623	1.02284	1.05515	1.10396	0.316771	1.10704	1.17692	1.02678
ENSG00000117519	154.223	220.19	149.216	248.851	157.197	217.382	171.124	228.972
ENSG00000235501	8.62724	9.85647	5.3637	12.2356	9.66151	10.4665	9.10148	11.1079
ENSG00000172339	13.6079	14.5987	14.3325	15.4555	14.6506	18.2158	14.7507	15.495
ENSG00000230427	0	0.0929856	0	0.0919967	0.0791927	0.20128	0.0784611	0
ENSG00000152078	59.5902	32.173	34.6442	24.4711	53.9302	33.2112	53.1181	30.2433
ENSG00000271092	1.06729	0.557914	0.791366	0.827971	0.633542	0.805119	0.863072	0.933436
ENSG00000231992	0.355763	0.185971	0	0.0919967	0.237578	0.40256	0.156922	0
ENSG00000226026	0.622585	0.278957	0.263789	0.459984	0.316771	0.20128	0.235383	0.186687
ENSG00000122481	5.33644	3.53345	2.19824	3.49588	3.56367	4.32752	4.15844	4.94721
ENSG00000228852	0.889406	1.20881	0.615507	0.183993	1.34628	1.10704	0.941533	1.86687
ENSG00000228971	3.64657	1.9527	2.90167	2.9439	2.53417	3.62304	2.90306	1.86687
ENSG00000271252	0.622585	0.0929856	0.175859	0.643977	0.554349	1.61024	0.863072	0.653405
ENSG00000237435	0.0889406	0	0	0	0.0791927	0	0.0784611	0
ENSG00000231987	0	0	0	0	0	0	0.0784611	0.186687
ENSG00000234422	0	0.0929856	0	0	0.0791927	0	0	0
ENSG00000228502	2.22352	1.67374	1.84652	3.12789	2.45497	1.91216	2.58921	3.08034
ENSG00000137970	0.177881	0.185971	0.351718	0.27599	0.316771	0.30192	0.470766	0.466718
ENSG00000117569	14.5863	17.3883	14.8601	20.6073	15.0466	22.2414	12.8676	15.9617
ENSG00000188641	62.97	63.9741	68.2333	58.0499	56.2268	54.5468	60.3366	58.8064
ENSG00000232878	0.177881	0	0.0879295	0	0.158385	0.30192	0.0784611	0.0933436
ENSG00000232542	0	0	0	0.0919967	0	0	0	0
ENSG00000228057	0.355763	0.464928	0.0879295	0.27599	0.0791927	0.10064	0.0784611	0.280031
ENSG00000235777	0	0.0929856	0	0	0	0	0	0
ENSG00000270911	0	0	0	0	0	0	0.0784611	0
ENSG00000269998	0.0889406	0.0929856	0	0.0919967	0	0	0	0.0933436
ENSG00000259946	0	0.278957	0	0	0	0	0	0.186687
ENSG00000225206	0.444703	0.464928	0.0879295	0.0919967	0.0791927	0.10064	0.156922	0.840092
ENSG00000226053	0	0.0929856	0	0	0.0791927	0	0	0
ENSG00000280040	0	0.0929856	0	0	0	0	0	0
ENSG00000162627	6.49267	9.39155	10.5515	12.3276	10.2159	10.9697	7.84611	14.935
ENSG00000117598	0	0	0	0	0	0	0	0.0933436
ENSG00000227034	0.0889406	0	0	0	0	0	0	0.0933436
ENSG00000117600	2.75716	1.85971	2.11031	2.11592	3.95963	4.22688	5.96304	1.30681
ENSG00000224445	0	0	0	0	0	0	0.0784611	0.0933436
ENSG00000099260	223.063	28.2676	155.547	33.1188	183.014	36.7336	251.938	36.0306
ENSG00000223656	0.355763	0	0.175859	0	0.237578	0	0.549227	0.0933436
ENSG00000156869	2.8461	4.74227	4.04476	4.96782	4.11802	5.63583	2.35383	4.85387
ENSG00000162688	51.9413	66.0198	48.8888	50.8742	47.674	60.9878	46.0566	55.5394
ENSG00000228084	0.533644	1.11583	0.791366	0.643977	0.475156	0.805119	0.392305	0.653405
ENSG00000117620	19.1222	22.5025	17.2342	23.6432	21.6196	24.2542	19.4583	20.8156
ENSG00000261254	1.06729	1.11583	0.439648	0.459984	0.633542	1.30832	0.549227	1.12012
ENSG00000156875	56.7441	62.0214	58.3852	69.0895	57.4147	67.7306	55.0012	66.6473
ENSG00000241073	0	0	0	0	0	0	0	0
ENSG00000156876	1.51199	3.53345	3.16546	4.04786	3.72206	4.73007	2.58921	3.82709
ENSG00000226952	0	0	0	0	0.0791927	0	0.0784611	0
ENSG00000122435	12.7185	17.1094	12.3981	16.3754	17.1848	19.8261	14.5153	16.3351
ENSG00000122477	1.33411	1.02284	0.703436	1.28795	1.18789	1.20768	1.09845	0.933436
ENSG00000137992	103.527	142.175	59.2645	107.636	85.2113	118.654	81.5995	90.1699
ENSG00000271415	0	0.185971	0	0	0	0.10064	0	0
ENSG00000225169	0.177881	0.0929856	0	0	0.158385	0	0	0.0933436
ENSG00000230287	0	0	0	0	0	0.10064	0	0
ENSG00000224616	0.800466	0.650899	0.791366	0.827971	0.633542	0.905759	0.784611	0.373374
ENSG00000137996	30.6845	29.1975	28.1375	31.2789	29.5389	31.1984	28.0891	26.3229
ENSG00000079335	0.889406	4.27734	0.791366	4.87583	2.29659	4.0256	1.09845	3.92043
ENSG00000234332	0	0	0	0	0	0	0	0
ENSG00000181656	0	0	0	0.27599	0.158385	0.20128	0.156922	0
ENSG00000162692	0.622585	1.39478	2.02238	3.31188	1.58385	2.21408	1.72614	4.76052
ENSG00000162694	12.007	26.129	17.9376	23.0912	18.2935	31.299	15.4568	24.176
ENSG00000162695	22.502	27.5237	26.7306	29.8069	27.7174	31.6009	24.166	29.5899
ENSG00000230946	0	0	0	0	0	0.10064	0	0
ENSG00000117543	9.33877	10.7863	10.6395	12.7875	12.0373	9.66143	12.0045	10.9212
ENSG00000235795	0.177881	0.0929856	0.175859	0.0919967	0.158385	0	0.0784611	0.186687
ENSG00000233184	2.93504	3.16151	4.13269	2.7599	3.72206	3.22048	3.92305	3.08034
ENSG00000225938	0.0889406	0.185971	0.0879295	0	0	0	0	0.373374
ENSG00000170989	3.11292	11.9022	10.1119	17.3874	7.52331	12.7813	5.72766	21.0956
ENSG00000260940	0.0889406	0	0	0.0919967	0	0	0	0
ENSG00000228399	0.177881	0	0.175859	0.0919967	0	0.20128	0	0
ENSG00000173810	0	0	0	0	0.0791927	0.10064	0	0
ENSG00000183298	0.0889406	0	0.0879295	0.0919967	0.158385	0	0	0.186687
ENSG00000060718	3.20186	2.78957	7.38608	2.57591	3.48448	3.42176	7.61072	4.94721
ENSG00000224613	0	0.0929856	0	0	0	0	0.0784611	0
ENSG00000185946	26.2375	33.6608	23.653	29.347	27.7966	34.4188	28.7952	31.3634
ENSG00000240038	6.58161	7.62482	6.68264	6.99175	6.25622	11.2717	8.47379	8.49426
ENSG00000215869	0.177881	0.0929856	0	0	0.712734	0.10064	0.392305	0.0933436
ENSG00000228347	0.978347	1.20881	0.703436	0.827971	0.712734	0.805119	0.470766	0.746748
ENSG00000227850	0	0	0.175859	0	0	0	0	0
ENSG00000232952	0	0.0929856	0	0.0919967	0.158385	0.10064	0	0.0933436
ENSG00000198890	10.6729	14.5987	15.3877	19.3193	16.2345	18.6184	13.4953	16.5218
ENSG00000162631	0.266822	0.185971	0.703436	0.27599	0.0791927	0.503199	0.784611	0.653405
ENSG00000224550	0.177881	0.464928	0.615507	0.459984	0.316771	0.603839	0.235383	0.466718
ENSG00000134215	0.0889406	0.557914	3.34132	0.827971	1.1087	1.0064	1.09845	1.21347
ENSG00000230489	0	0	0	0	0	0	0	0.0933436
ENSG00000226822	0	0	0	0	0	0	0	0
ENSG00000085491	64.1262	66.6707	78.5211	84.177	78.1632	75.0774	70.5365	81.0222
ENSG00000280186	0.0889406	0.464928	0	0.55198	0.158385	0.20128	0.0784611	0.186687
ENSG00000196427	0	0.0929856	0	0	0	0	0	0
ENSG00000162636	9.42771	19.155	19.4324	23.4592	13.7795	16.6056	12.3968	25.5761
ENSG00000162639	5.42538	9.0196	4.04476	7.54373	5.22672	5.93775	6.90457	8.02755
ENSG00000134186	49.0063	47.8876	55.7473	62.7418	61.8495	57.7673	58.4535	63.2869
ENSG00000143107	0	0	0	0	0.0791927	0	0	0.186687
ENSG00000116266	21.8794	25.85	26.203	27.231	24.7873	27.9779	24.2445	25.3894
ENSG00000162641	0	0.0929856	0.175859	0	0.0791927	0.20128	0.156922	0
ENSG00000121957	4.8028	4.64928	7.38608	5.24381	6.25622	6.03839	7.13996	6.53405
ENSG00000121940	25.6149	26.7799	30.7753	28.795	28.0342	27.374	30.2075	26.9763
ENSG00000085433	11.6512	19.248	13.5411	16.0994	16.2345	21.235	12.8676	17.2686
ENSG00000237349	0	0.0929856	0	0	0	0	0	0
ENSG00000244716	0	0.0929856	0.0879295	0	0	0	0.0784611	0
ENSG00000228665	0	0.371942	0	0	0.0791927	0.10064	0.156922	0.0933436
ENSG00000228054	0	0	0	0	0	0	0	0
ENSG00000197780	25.0813	17.0164	17.5859	21.2512	21.6196	16.3037	22.5183	15.7751
ENSG00000273382	1.95669	2.23165	1.67066	1.93193	1.74224	2.11344	2.27537	2.33359
ENSG00000215717	40.1122	47.1437	41.7665	39.7426	46.6445	46.0931	42.369	38.3642
ENSG00000270066	0	0	0	0	0.0791927	0.30192	0	0
ENSG00000251484	0.0889406	0	0	0	0.0791927	0	0.0784611	0
ENSG00000179902	0	0	0	0	0	0	0.235383	0.0933436
ENSG00000116299	0.0889406	0	0	0.367987	0.158385	0	0.0784611	0.0933436
ENSG00000031698	100.948	105.539	119.496	120.608	112.85	107.584	116.201	119.48
ENSG00000143126	11.2955	10.2284	7.82573	15.2715	13.7795	13.7877	10.4353	9.14767
ENSG00000134222	0.177881	0.929856	0.263789	0.827971	0.158385	0.40256	0.627688	1.12012
ENSG00000221986	0	0	0.0879295	0.0919967	0.0791927	0	0	0.0933436
ENSG00000134243	707.256	858.536	871.733	725.762	866.13	932.73	711.877	733.494
ENSG00000143106	43.403	43.3313	52.2301	45.8144	44.6647	43.7784	46.1351	44.7116
ENSG00000143028	8.71618	9.0196	8.96881	11.4996	14.5715	15.5992	14.0445	14.8416
ENSG00000162650	4.53597	3.71942	5.3637	6.62376	4.75156	4.93135	5.09997	6.16067
ENSG00000174151	12.9853	25.1991	19.3445	23.3672	16.868	28.3804	18.4383	25.2028
ENSG00000181754	4.44703	7.81079	5.01198	10.9476	8.55281	9.46015	6.82611	8.58761
ENSG00000156097	0.533644	0.0929856	0.351718	0.27599	0.316771	0.805119	0.235383	0.186687
ENSG00000065135	88.4959	96.6121	106.131	107.268	93.0514	88.3618	86.621	95.1171
ENSG00000116337	22.2352	24.6412	31.215	23.4592	26.8463	29.6888	26.4414	25.4828
ENSG00000235045	0.0889406	0.185971	0	0	0.0791927	0	0	0.0933436
ENSG00000168765	21.6126	27.8027	18.0256	31.4629	22.4115	25.4619	25.6568	26.3229
ENSG00000213366	49.7178	56.3493	34.4684	59.7979	42.8432	47.4014	58.5319	65.1538
ENSG00000134184	17.8771	21.2007	0.0879295	17.6634	11.5621	11.9761	10.5922	12.9748
ENSG00000134201	4.09127	5.85809	2.90167	3.12789	0.712734	0.704479	2.51075	4.76052
ENSG00000134202	27.2158	30.4063	5.97921	20.9753	23.2035	28.8836	27.0691	30.71
ENSG00000198758	0	0	0.0879295	0	0	0	0	0
ENSG00000228420	0.0889406	0.0929856	0	0	0.158385	0	0	0.0933436
ENSG00000184371	63.4147	90.196	136.73	249.771	126.154	110.301	93.9179	148.883
ENSG00000168710	325.967	228.745	263.437	254.463	320.255	249.386	327.732	228.132
ENSG00000143093	46.6938	44.5401	41.8545	46.6423	55.5141	52.4334	46.4489	49.4721
ENSG00000258634	6.84843	9.6705	7.7378	10.4876	9.89909	9.96335	8.08149	9.33436
ENSG00000156150	0	0.0929856	0	0	0	0	0	0
ENSG00000258673	0.177881	0.278957	0	0.643977	0.237578	0.30192	0.235383	0.466718
ENSG00000186150	0.444703	0.743885	0.439648	1.65594	0.712734	1.40896	0.863072	0.560061
ENSG00000197106	0.533644	0.0929856	0	0	0.0791927	0	0.235383	0.186687
ENSG00000235526	0	0	0.0879295	0	0	0	0	0
ENSG00000224965	0	0	0.0879295	0	0.0791927	0	0	0
ENSG00000116396	1.15623	1.48777	1.31894	1.28795	1.1087	2.0128	1.09845	1.40015
ENSG00000282852	0	0	0	0	0	0	0	0
ENSG00000227963	0.177881	0.0929856	0.0879295	0.27599	0.0791927	0	0.0784611	0.186687
ENSG00000162775	16.6319	9.39155	16.3549	10.2116	13.2252	10.2653	15.8491	9.33436
ENSG00000224699	1.15623	2.32464	2.02238	1.65594	1.42547	1.61024	2.11845	2.1469
ENSG00000168679	2.49034	2.69658	1.58273	2.57591	1.82143	1.71088	1.72614	1.68018
ENSG00000273373	4.44703	5.39317	2.28617	5.97979	3.56367	6.34031	6.51227	6.53405
ENSG00000134248	50.1625	52.6299	48.5371	43.1465	49.8122	44.0803	46.1351	42.7513
ENSG00000143125	0	0	0	0.0919967	0	0	0	0
ENSG00000143105	0.0889406	0	0	0	0.0791927	0	0	0
ENSG00000177301	0	0	0	0	0.158385	0.20128	0	0.0933436
ENSG00000259834	0	0	0	0	0	0	0	0
ENSG00000177272	0.0889406	0	0	0	0	0	0.0784611	0
ENSG00000237415	0	0	0.0879295	0	0	0	0	0
ENSG00000143119	0	0	0.0879295	0	0.158385	0.10064	0	0
ENSG00000261654	0.444703	0.464928	0.351718	0	0.0791927	0.503199	0.156922	0
ENSG00000232811	0.266822	0.185971	0.0879295	0.0919967	0.316771	0.40256	0.235383	0.280031
ENSG00000121931	8.36042	10.0424	11.3429	7.81972	7.28573	8.65503	9.41533	8.68095
ENSG00000273010	0.0889406	0.0929856	0	0	0	0.10064	0.313844	0
ENSG00000156171	145.596	180.206	93.9967	119.32	113.562	128.215	150.018	169.045
ENSG00000134255	81.7365	113.814	58.0335	74.4254	71.2734	103.76	74.7734	87.2762
ENSG00000162777	13.7858	16.7374	15.4756	13.3395	15.1258	17.1088	11.9261	13.0681
ENSG00000064886	894.209	1091.37	167.594	50.9662	72.7781	89.2676	79.7164	65.6205
ENSG00000236040	0.0889406	0.185971	0	0	0	0	0	0
ENSG00000203878	2.13458	1.85971	0.703436	0.183993	0.158385	0	1.33384	0.0933436
ENSG00000134216	10.7618	12.5531	1.4948	0.183993	0.0791927	0.10064	0.627688	0.186687
ENSG00000173947	1.51199	1.67374	0.527577	1.10396	0.316771	0.603839	1.4123	1.30681
ENSG00000234020	0	0.0929856	0	0	0	0	0	0
ENSG00000227179	0	0	0	0	0	0.10064	0	0
ENSG00000085465	2.8461	2.97554	1.75859	2.29992	2.61336	3.72368	2.27537	2.61362
ENSG00000260948	1.33411	1.3018	0.967225	1.01196	0.87112	1.30832	1.56922	1.96021
ENSG00000233337	0.177881	0.557914	0.527577	0.55198	0.395963	0.603839	0.784611	0.560061
ENSG00000243960	0.266822	0.557914	0.263789	0.55198	0.237578	0.603839	0.0784611	0.0933436
ENSG00000116455	22.502	25.943	23.2134	20.5153	21.8572	23.0465	26.7552	24.0826
ENSG00000116459	143.372	145.987	133.565	138.087	153.238	157.703	148.527	137.682
ENSG00000143110	1.33411	0.743885	0.263789	0.827971	1.18789	1.5096	1.4123	0.840092
ENSG00000121933	0	0	0	0	0	0	0.0784611	0.0933436
ENSG00000116473	47.4943	59.7897	51.4388	56.762	51.0793	58.5724	52.8828	56.3795
ENSG00000231346	0	0.185971	0.0879295	0.735974	0.475156	0.10064	0.392305	0.933436
ENSG00000215867	0	0	0	0.0919967	0	0	0	0
ENSG00000197852	39.6675	38.868	40.7114	34.4068	38.1709	45.9924	30.3644	37.6175
ENSG00000227811	0.266822	0.557914	1.05515	0.0919967	0.237578	0	0	0.186687
ENSG00000064703	21.1679	17.1094	20.3997	21.3432	22.8075	21.3357	20.4783	19.6955
ENSG00000171385	5.6922	5.95108	18.2014	14.4435	9.89909	10.2653	8.39533	6.25402
ENSG00000231437	0	0	0.263789	0.0919967	0	0.10064	0	0
ENSG00000231246	0	0	0	0	0	0	0	0
ENSG00000143079	16.8098	23.4324	23.653	30.6349	19.0062	22.644	22.5968	25.5761
ENSG00000134245	1.60093	1.48777	1.23101	2.11592	1.1087	1.30832	1.56922	2.52028
ENSG00000273483	0	0	0	0	0	0	0	0
ENSG00000007341	7.73784	6.88094	5.80335	10.2116	9.26554	8.45375	10.1215	9.70773
ENSG00000116489	84.5826	88.5223	77.378	90.1568	86.0825	82.5247	91.4856	89.6098
ENSG00000235299	0	0	0	0	0	0.10064	0	0
ENSG00000155363	28.2831	29.9414	24.8841	36.2467	29.8556	39.0483	27.1475	33.6037
ENSG00000225075	0	0	0.0879295	0	0	0.10064	0	0.0933436
ENSG00000155366	39.8454	45.6559	43.701	50.3222	35.8743	42.2688	40.9567	50.4055
ENSG00000155367	0.177881	0	0.0879295	0.183993	0.158385	0.20128	0.156922	0.0933436
ENSG00000261595	0	0.0929856	0	0	0	0	0.0784611	0
ENSG00000184599	0.177881	0	0	0.183993	0.0791927	0.10064	0.0784611	0
ENSG00000224167	0	0	0	0	0	0	0.0784611	0
ENSG00000228040	0	0.0929856	0	0	0	0	0.0784611	0
ENSG00000155380	169.788	152.31	137.346	161.178	189.191	149.148	171.202	169.605
ENSG00000229020	0.177881	0.0929856	0	0.0919967	0.475156	0.20128	0.392305	0.0933436
ENSG00000226419	3.82445	3.9054	6.15507	5.6118	5.54349	4.32752	4.31536	5.88064
ENSG00000238198	1.60093	1.67374	1.23101	0.827971	1.58385	2.0128	1.4123	1.30681
ENSG00000198799	36.1988	34.4977	29.8081	29.8989	38.4876	34.7208	33.9736	28.4698
ENSG00000233839	0	0	0	0	0.0791927	0	0	0
ENSG00000236887	0	0	0	0	0	0	0	0
ENSG00000081026	8.98301	14.2268	12.0463	12.3276	11.4829	15.3979	10.7492	12.8814
ENSG00000232499	0	0	0.0879295	0	0	0	0	0
ENSG00000116793	56.6552	95.1243	56.099	87.6729	57.3355	93.5951	61.2781	94.7437
ENSG00000232450	0.444703	3.2545	0.879295	1.47195	1.26708	2.31472	0.941533	2.61362
ENSG00000081019	35.0426	35.7995	23.5651	29.7149	36.1119	37.2368	26.9906	29.4032
ENSG00000231128	0	0	0	0.0919967	0	0	0	0
ENSG00000134242	2.8461	3.99838	1.93445	1.01196	0.554349	0.805119	1.09845	1.30681
ENSG00000226167	0.177881	0.650899	0.351718	0.735974	0.554349	0.40256	0.392305	1.12012
ENSG00000188761	0.0889406	0.278957	0.175859	0.183993	0.158385	0.20128	0	0.0933436
ENSG00000134262	13.1632	18.5041	9.40846	12.7875	8.55281	16.7062	10.4353	16.5218
ENSG00000118655	3.73551	9.94946	5.97921	9.38367	5.62268	7.64863	4.39382	8.77429
ENSG00000235527	0.0889406	0.185971	0	0.183993	0.237578	0.20128	0.156922	0
ENSG00000163349	71.6862	107.119	82.1262	98.8965	90.1213	115.736	77.598	114.346
ENSG00000116774	43.7588	57.8371	21.191	37.2587	33.8153	38.3438	23.6168	23.7093
ENSG00000282048	0	0	0	0	0.0791927	0	0	0
ENSG00000134207	0	0	0	0	0	0	0	0.0933436
ENSG00000197323	57.0999	57.3721	47.394	50.7822	56.2268	51.1251	47.7043	51.4323
ENSG00000236480	0	0	0.0879295	0.0919967	0	0	0.0784611	0
ENSG00000116752	26.3264	17.2953	24.972	18.8593	23.7578	17.612	29.4229	18.5754
ENSG00000175984	2.8461	5.48615	3.69304	4.78383	3.56367	6.94415	3.53075	6.06733
ENSG00000213281	45.6266	53.9317	66.3868	55.566	57.6523	54.3455	50.2151	55.7261
ENSG00000009307	628.988	647.924	647.073	598.715	678.206	606.859	685.828	654.992
ENSG00000052723	34.2421	45.098	41.6786	34.3148	38.0917	43.2752	35.3859	36.684
ENSG00000134198	0.711525	2.13867	0.175859	3.49588	1.34628	2.61664	0.941533	2.61362
ENSG00000233730	0	0	0	0	0	0	0.0784611	0
ENSG00000228035	0.0889406	0.0929856	0.175859	0.0919967	0.0791927	0	0.470766	0.0933436
ENSG00000134259	2.04563	0.650899	1.40687	1.37995	0.791927	0.704479	1.09845	1.21347
ENSG00000173218	52.475	39.7978	38.689	40.5706	43.3184	40.1553	45.1151	34.5371
ENSG00000118729	2.49034	2.23165	0.615507	2.02393	3.00932	2.41536	3.2169	3.6404
ENSG00000177551	0	0	0	0	0	0	0	0.0933436
ENSG00000214204	0	0	0	0	0	0	0	0.0933436
ENSG00000228127	0	0	0	0.0919967	0	0.10064	0	0
ENSG00000163393	3.64657	14.6917	7.03436	13.4315	6.33542	16.4043	5.25689	11.6679
ENSG00000173212	0.533644	2.97554	1.31894	1.83993	1.58385	3.11984	0.863072	1.12012
ENSG00000163399	115.267	131.668	189.4	183.625	162.187	155.287	161.002	181.927
ENSG00000203865	0.711525	0.929856	0.615507	0.735974	0.712734	1.40896	0.863072	1.02678
ENSG00000224950	0.0889406	0.464928	0.351718	0.459984	0.316771	0.503199	0.470766	0.840092
ENSG00000116815	6.40373	10.3214	11.1671	18.2154	10.8494	12.4793	11.6907	15.495
ENSG00000177173	0.622585	0.557914	0.439648	1.10396	0.395963	0.30192	0.392305	1.21347
ENSG00000143061	0.177881	0	0.879295	0.27599	0.554349	0.30192	0.235383	0.280031
ENSG00000231072	0.0889406	0	0	0.0919967	0	0	0	0
ENSG00000272715	0.0889406	0	0	0	0.0791927	0	0.0784611	0.0933436
ENSG00000134247	83.1595	61.9284	101.119	74.9773	89.4877	70.9511	66.6919	56.0995
ENSG00000134256	0.355763	0.0929856	0.703436	0.183993	0.554349	0.603839	0.235383	0.280031
ENSG00000236137	0	0.185971	0.263789	0.183993	0.0791927	0.20128	0.156922	0.0933436
ENSG00000116830	7.82678	8.46169	10.3757	9.01568	10.3742	10.6678	10.1215	7.9342
ENSG00000134253	5.42538	8.08975	2.3741	6.71576	4.67237	6.54159	4.31536	7.09411
ENSG00000134258	0	0	0.0879295	0	0	0	0	0
ENSG00000271427	0	0.185971	0	0.0919967	0.316771	0.40256	0.156922	0
ENSG00000198162	60.3018	71.041	62.8696	75.1613	69.1352	77.694	64.495	76.9151
ENSG00000279513	0.0889406	0.278957	0.175859	0.0919967	0.316771	0.10064	0.156922	0.0933436
ENSG00000236866	0.0889406	0	0	0	0	0	0	0
ENSG00000183508	0.177881	0.650899	0.527577	1.37995	0.475156	0.704479	0.0784611	1.21347
ENSG00000196505	26.7711	23.3394	18.9928	20.5153	25.7376	21.9395	24.166	22.5891
ENSG00000065183	46.516	39.054	48.8888	43.7904	63.3542	38.9476	60.415	45.365
ENSG00000155761	0	0.0929856	0.439648	0.183993	0	0	0	0.186687
ENSG00000092607	89.919	53.7457	72.7177	75.1613	120.452	77.694	94.781	55.9128
ENSG00000226172	0	0	0	0	0	0	0.0784611	0.0933436
ENSG00000239216	0	0	0	0	0	0	0	0.0933436
ENSG00000116874	19.3891	25.85	18.3773	23.6432	26.3712	20.3293	23.3814	26.4162
ENSG00000224238	0	0.464928	0.0879295	0	0.158385	0.30192	0.0784611	0.186687
ENSG00000223575	0	0	0	0.0919967	0	0	0	0
ENSG00000236804	0	0	0	0	0	0	0	0.0933436
ENSG00000231365	6.1369	6.23004	5.27577	5.15182	4.3556	6.74287	4.78612	6.34736
ENSG00000227056	0.0889406	0.0929856	0	0	0.0791927	0	0	0
ENSG00000227712	0	0	0	0	0	0.10064	0	0.0933436
ENSG00000116882	0	0	0.0879295	0.0919967	0	0	0	0
ENSG00000203859	0	0	0	0	0	0	0	0
ENSG00000203858	0	0	0	0	0.0791927	0	0	0
ENSG00000226443	0.177881	0	0.0879295	0.0919967	0.0791927	0	0	0.280031
ENSG00000249798	0	0	0	0	0	0.10064	0	0.186687
ENSG00000239873	0	0	0	0	0	0	0	0
ENSG00000203855	0	0	0	0.0919967	0	0	0.0784611	0.0933436
ENSG00000240244	0.0889406	0	0	0	0.0791927	0	0	0
ENSG00000260941	0.0889406	0.0929856	0.615507	0	0.0791927	0.10064	0.392305	0
ENSG00000198857	0.177881	0.0929856	0.175859	0.367987	0.554349	0.30192	0.470766	0
ENSG00000143067	30.3288	11.0653	35.4356	24.3791	39.3588	16.8069	46.4489	19.5088
ENSG00000092621	175.836	208.288	35.6994	213.8	134.707	153.878	158.962	160.084
ENSG00000134240	0	0	0.175859	0	0	0	0	0
ENSG00000261662	1.33411	1.3018	1.58273	1.83993	1.42547	1.71088	2.27537	2.33359
ENSG00000134250	470.14	573.07	537.074	507.822	481.254	555.432	481.986	556.608
ENSG00000273406	0	0	0	0	0	0.10064	0	0
ENSG00000223380	55.1432	54.1176	69.0247	58.8779	53.1383	61.9942	51.8628	59.7399
ENSG00000270392	0.355763	0.557914	0.439648	0.367987	0.395963	1.10704	0.235383	0.746748
ENSG00000234998	0.266822	0	0.175859	0.183993	0.0791927	0.10064	0	0.0933436
ENSG00000223345	0.0889406	0	0.0879295	0.183993	0.237578	0	0	0.0933436
ENSG00000213244	0	0	0	0	0.0791927	0	0.0784611	0
ENSG00000188610	0	0.0929856	0	0.27599	0	0.30192	0	0.0933436
ENSG00000227082	0.266822	0.278957	0.175859	0.367987	0.158385	0.30192	0.156922	0.186687
ENSG00000231429	0.0889406	0.0929856	0	0.0919967	0	0	0	0.0933436
ENSG00000228826	0	0	0	0	0	0.10064	0	0
ENSG00000233432	0.711525	0.929856	0	0.643977	0.554349	0.805119	0.235383	0.466718
ENSG00000272583	0.0889406	0	0	0.0919967	0	0	0	0
ENSG00000231752	0	0	0.175859	0.0919967	0	0.20128	0	0.0933436
ENSG00000179571	0.711525	1.3018	0.879295	1.10396	0.554349	1.0064	1.09845	0.933436
ENSG00000232721	0.0889406	0	0.0879295	0.0919967	0.0791927	0	0.0784611	0.373374
ENSG00000223779	0	0.185971	0.0879295	0	0.158385	0.30192	0	0.0933436
ENSG00000242352	0.0889406	0.278957	0.0879295	0	0	0.10064	0	0.0933436
ENSG00000263590	1.15623	1.48777	0.527577	0.735974	1.26708	0.805119	0.392305	1.12012
ENSG00000265531	0	0	0	0	0	0	0.156922	0
ENSG00000275767	0	0	0	0	0	0.10064	0	0
ENSG00000232527	0.533644	0.371942	0.351718	0.367987	0.316771	0.30192	0.627688	0.560061
ENSG00000266338	5.60326	5.85809	7.29815	5.42781	6.33542	7.95055	5.72766	6.90742
ENSG00000227212	0.0889406	0	0	0.0919967	0	0	0	0
ENSG00000273825	0.177881	0.0929856	0.0879295	0.0919967	0.0791927	0	0	0.280031
ENSG00000215784	0	0	0	0	0.0791927	0	0	0
ENSG00000223612	0	0.0929856	0.263789	0.183993	0.237578	0.10064	0.0784611	0.186687
ENSG00000276216	0.0889406	0.0929856	0	0	0	0	0.0784611	0
ENSG00000162825	0	0	0	0	0.0791927	0	0	0
ENSG00000234367	0	0.0929856	0.175859	0.0919967	0	0	0.0784611	0
ENSG00000117262	1.51199	2.13867	1.58273	1.83993	1.50466	2.81792	1.88307	2.24025
ENSG00000174827	0.444703	0.464928	0.0879295	0.0919967	0	0.40256	0.392305	0.373374
ENSG00000117281	0.355763	0.557914	0.263789	0.827971	0.237578	0.20128	0.392305	0
ENSG00000265491	33.8864	36.7293	35.1718	29.347	31.1227	32.9092	31.3844	33.7904
ENSG00000186141	22.502	21.5727	26.3789	23.4592	24.8665	21.5369	25.3429	26.1362
ENSG00000186364	1.06729	2.78957	1.93445	0.919967	1.42547	2.11344	0.863072	1.77353
ENSG00000131788	10.5839	16.7374	13.9808	13.4315	9.81989	16.1024	10.4353	15.495
ENSG00000198483	11.7402	13.4829	8.17745	12.3276	9.02797	11.3723	10.5922	11.3879
ENSG00000143127	0.444703	0.371942	0.879295	0.367987	0.87112	0.10064	0.549227	1.02678
ENSG00000131779	13.519	21.4797	15.7394	18.7673	18.4519	20.5305	13.1815	19.1354
ENSG00000265241	24.5476	22.0376	16.0032	21.9872	23.0451	22.4427	27.6968	24.8294
ENSG00000211451	0.355763	1.3018	0.703436	1.01196	0.633542	1.61024	0.470766	1.21347
ENSG00000234222	0.266822	0	0.351718	0.0919967	0.158385	0.30192	0.156922	0.373374
ENSG00000271601	17.4324	33.8468	11.255	25.8511	16.0761	27.8772	14.6722	29.8699
ENSG00000272031	0.355763	0.929856	0.0879295	0.55198	0.237578	0.805119	0.470766	0.560061
ENSG00000121851	14.0526	17.2953	13.8049	17.5714	13.4628	16.0017	15.6922	16.9885
ENSG00000265972	665.988	597.526	344.244	282.246	436.906	462.943	338.089	330.25
ENSG00000168509	0.0889406	0	0	0.0919967	0	0	0	0.0933436
ENSG00000233396	0.177881	0.278957	0	0.27599	0.0791927	0	0.0784611	0.0933436
ENSG00000163386	48.1169	68.0655	34.8201	50.7822	47.674	56.9622	46.5274	62.7269
ENSG00000264343	17.966	21.5727	18.4652	17.4794	19.8774	20.8325	19.5368	22.3091
ENSG00000276509	0.177881	0.278957	0.439648	0.183993	0.158385	0.40256	0.235383	0.186687
ENSG00000277655	0	0	0	0	0	0	0.0784611	0
ENSG00000186275	2.66822	3.2545	2.11031	3.12789	3.00932	3.62304	1.96153	2.89365
ENSG00000244371	0.0889406	0.0929856	0	0	0.0791927	0.10064	0.0784611	0.0933436
ENSG00000234225	0	0	0.0879295	0	0	0.10064	0.0784611	0.0933436
ENSG00000227242	0.0889406	0.557914	0.439648	0.367987	0.475156	0.20128	0.470766	0.466718
ENSG00000225603	0.0889406	0.0929856	0.0879295	0	0	0	0	0
ENSG00000131791	28.9947	64.9969	47.3061	46.5503	41.8929	59.9814	31.306	61.0467
ENSG00000237188	0.711525	1.85971	0.879295	1.56394	1.18789	1.40896	1.33384	0.840092
ENSG00000131781	2.22352	7.53183	11.3429	5.79579	3.95963	6.34031	3.05998	6.16067
ENSG00000180867	1.24517	1.48777	1.14308	1.10396	1.1087	0.805119	0.70615	0.933436
ENSG00000226015	0.177881	1.20881	0.703436	1.01196	0.87112	0.805119	0.392305	0.186687
ENSG00000236806	0.0889406	0.0929856	0	0	0	0	0.156922	0
ENSG00000131778	25.9707	33.1959	62.0783	35.2347	27.6382	28.6824	26.8337	36.3106
ENSG00000278811	0.622585	1.11583	0.615507	2.11592	0.950312	2.91856	0.941533	1.02678
ENSG00000116128	11.4733	35.0556	16.8825	27.507	21.8572	45.0867	13.7307	32.9503
ENSG00000162836	13.0743	21.9446	8.52916	20.0553	14.7298	25.5625	21.106	27.443
ENSG00000265107	0	0	0	0	0	0	0.156922	0
ENSG00000188092	0.177881	0.371942	0	0.183993	0.158385	0.10064	0.156922	0.0933436
ENSG00000229828	0	0	0	0	0	0	0	0.0933436
ENSG00000152042	0.177881	0.0929856	0.175859	0.27599	0	0.30192	0.0784611	0.280031
ENSG00000227733	0	0.185971	0	0	0.0791927	0.10064	0	0
ENSG00000231196	0	0	0.0879295	0	0.158385	0	0	0
ENSG00000238107	0	0	0	0.0919967	0	0	0	0
ENSG00000224481	0	0	0	0.0919967	0	0.10064	0.156922	0.0933436
ENSG00000272824	0.0889406	0.0929856	0.0879295	0.27599	0	0.10064	0.0784611	0.0933436
ENSG00000231551	0	0	0.0879295	0	0	0.10064	0.0784611	0
ENSG00000122497	3.73551	5.30018	10.024	6.89975	8.15685	10.1646	5.09997	6.25402
ENSG00000275140	0	0	0	0	0.0791927	0	0	0
ENSG00000178104	30.4177	46.6788	45.3716	52.2541	32.073	38.7464	41.8982	57.4063
ENSG00000255148	0	0.185971	0.351718	0.27599	0.237578	0.30192	0.0784611	0.466718
ENSG00000168614	4.26915	6.41601	7.56194	7.17574	4.3556	5.33391	6.43381	10.0811
ENSG00000215861	0.0889406	0.185971	0.0879295	0.0919967	0.0791927	0	0	0
ENSG00000272755	0.177881	0.650899	0.175859	1.01196	0.395963	0.603839	0.313844	0.840092
ENSG00000272058	0.0889406	0	0	0	0	0	0.0784611	0
ENSG00000150337	0	0	0	0	0	0	0	0
ENSG00000203814	0.444703	0.185971	0.263789	0.55198	0.237578	0.503199	0	0.373374
ENSG00000233030	0	0	0	0	0	0.30192	0	0
ENSG00000183598	0	0	0	0	0	0	0.0784611	0
ENSG00000270882	0.177881	0.185971	0.263789	0.459984	0.158385	0.40256	0.0784611	0.0933436
ENSG00000184678	71.5972	78.6658	31.3908	56.578	52.4256	70.3473	43.1536	43.4048
ENSG00000220323	0	0.0929856	0.0879295	0	0	0	0.0784611	0
ENSG00000261716	4.53597	10.6933	11.255	10.7636	11.7997	19.4235	5.41381	5.88064
ENSG00000203819	0.177881	0.0929856	0.0879295	0.0919967	0.158385	0.20128	0.235383	0.560061
ENSG00000184260	0.177881	0	0.0879295	0	0.158385	0.503199	0.0784611	0
ENSG00000184270	0	0	0.0879295	0	0	0	0	0.0933436
ENSG00000178096	11.8291	13.2969	13.6291	12.6955	13.146	11.0704	11.6907	14.1882
ENSG00000159164	27.7495	22.1306	15.3877	50.6902	35.7159	37.2368	25.4998	31.5501
ENSG00000143368	52.475	25.4781	41.8545	28.427	39.9131	34.0163	47.6259	31.8302
ENSG00000014914	5.78114	2.6036	6.68264	4.32385	7.12734	3.32112	8.63072	4.94721
ENSG00000264522	52.0303	59.4178	41.9424	58.0499	58.761	63.9063	53.6674	59.3665
ENSG00000223945	0.0889406	0.185971	0.175859	0.27599	0.0791927	0.503199	0	0.0933436
ENSG00000136631	68.8401	69.7392	52.0543	66.2376	57.6523	69.1396	62.1412	60.0199
ENSG00000023902	46.6938	62.3004	46.163	73.9654	52.8215	67.3281	63.6319	78.8753
ENSG00000143401	14.7641	29.1975	17.6738	30.5429	22.0948	31.299	21.4983	32.6702
ENSG00000118298	0.266822	0.0929856	0.0879295	0	0	0	0.0784611	0
ENSG00000117362	85.1162	97.7279	114.396	94.6646	99.862	108.49	103.961	105.012
ENSG00000118292	2.57928	1.9527	2.72582	1.93193	1.66305	1.30832	2.74614	2.89365
ENSG00000159208	2.93504	0.650899	1.23101	0.919967	1.0295	1.61024	1.01999	0.653405
ENSG00000266472	45.5376	47.4227	51.4388	47.4703	52.5839	53.4398	50.1366	43.7781
ENSG00000117360	29.8841	37.1942	28.5771	42.1345	33.3401	41.363	37.269	40.8845
ENSG00000163125	74.977	73.3656	61.8145	59.5219	83.3899	71.7562	77.4411	65.9939
ENSG00000143374	31.5739	35.4275	29.896	32.1069	32.3898	37.74	30.5998	30.71
ENSG00000143369	22.0573	22.4095	43.8768	12.9715	15.8385	13.3851	27.3829	21.189
ENSG00000228126	0.0889406	0.278957	0.0879295	0.183993	0.0791927	0	0.156922	0.373374
ENSG00000237781	0.978347	0.743885	0.615507	1.19596	0.712734	1.40896	0.784611	1.02678
ENSG00000143382	111.176	111.211	96.8983	96.8726	118.472	123.787	115.181	119.853
ENSG00000203804	0.355763	0.743885	0.263789	0.27599	0.633542	0.40256	0.863072	0.466718
ENSG00000143384	245.476	233.208	344.156	438.456	298.319	250.694	310.157	309.434
ENSG00000143420	113.933	122.741	126.882	123.092	133.677	137.776	117.849	111.919
ENSG00000143457	13.9637	28.1746	19.6962	21.6192	14.9674	24.5561	17.4184	23.4292
ENSG00000143452	0	0.0929856	0	0.367987	0.316771	0.603839	0.0784611	0.0933436
ENSG00000163131	0.622585	0.650899	1.84652	0.55198	1.26708	1.20768	1.09845	0.653405
ENSG00000236713	0	0.0929856	0	0	0	0	0	0
ENSG00000143387	106.373	125.159	238.465	59.9819	122.907	108.49	201.723	161.484
ENSG00000224690	0	0	0.263789	0	0	0	0	0
ENSG00000143437	92.4983	153.147	81.5107	120.608	103.346	147.136	89.4456	122
ENSG00000224800	0.0889406	0.0929856	0.0879295	0.0919967	0.0791927	0.20128	0	0
ENSG00000229357	0	0	0	0.0919967	0	0	0	0
ENSG00000143379	28.461	36.4504	29.3685	35.3267	31.4395	42.1681	27.6183	31.6435
ENSG00000143418	101.659	105.818	118.793	117.02	125.362	123.686	129.696	113.599
ENSG00000231073	0.0889406	0	0.175859	0	0.0791927	0	0.156922	0.0933436
ENSG00000143412	10.7618	12.0881	4.92405	9.01568	8.23604	11.6742	7.92457	8.68095
ENSG00000143409	108.597	100.982	46.0751	71.0215	83.1523	97.9226	92.741	93.4369
ENSG00000143363	29.973	28.0817	20.7514	26.863	27.6382	28.3804	26.206	26.3229
ENSG00000163141	0.444703	0.557914	0.351718	0.183993	0.237578	0.10064	0.0784611	0.186687
ENSG00000143443	8.18254	10.6933	8.61709	9.47566	10.2159	11.6742	10.3569	9.52104
ENSG00000197622	41.891	41.9365	43.0855	51.5182	43.8728	49.7161	44.0167	48.7253
ENSG00000213190	6.49267	2.23165	5.53956	3.86386	3.56367	3.0192	5.17843	2.98699
ENSG00000143458	17.3434	21.5727	21.191	16.7434	15.3634	14.4921	16.8691	18.202
ENSG00000233717	0.0889406	0	0	0	0	0	0	0
ENSG00000261168	0	0.278957	0.175859	0.27599	0.0791927	0	0	0
ENSG00000143434	2.49034	4.92824	3.42925	3.40388	3.00932	3.92496	2.19691	4.10712
ENSG00000163154	0.0889406	0.0929856	0	0	0	0.20128	0	0.186687
ENSG00000163156	8.98301	10.6933	10.9912	13.0635	11.4037	11.0704	9.65071	11.8546
ENSG00000163155	8.44936	11.5302	6.06714	9.47566	10.7702	11.8755	6.43381	8.68095
ENSG00000163159	24.5476	28.0817	28.0495	25.8511	28.5094	28.0785	29.3444	31.6435
ENSG00000143398	39.6675	33.1029	42.8217	49.2182	40.3091	43.3758	42.9967	52.8325
ENSG00000159352	57.6335	62.3004	59.7042	62.8338	64.7004	65.6172	64.8088	58.4331
ENSG00000232671	0.0889406	0.278957	0	0.27599	0.0791927	0.10064	0.313844	0.0933436
ENSG00000143373	17.966	24.0833	22.8617	20.4233	21.0653	26.9715	17.7322	21.749
ENSG00000143393	170.055	104.423	152.558	149.311	161.078	118.151	180.539	137.028
ENSG00000143390	31.6629	22.5025	26.9064	27.323	26.4504	21.7382	29.5798	24.736
ENSG00000237976	0.355763	0.185971	0.615507	0.643977	0.237578	0.20128	0.313844	0.653405
ENSG00000143416	482.147	564.888	288.057	491.906	396.835	454.288	458.056	471.292
ENSG00000159377	140.793	156.216	164.252	154.003	152.288	155.891	153.862	149.91
ENSG00000143442	69.1958	74.3885	75.4435	79.2092	76.5793	84.0343	74.3026	72.7146
ENSG00000143375	0	0.0929856	0.0879295	0	0	0	0.156922	0.0933436
ENSG00000143367	1.06729	2.04568	1.93445	0.55198	1.18789	0.905759	1.4123	1.12012
ENSG00000223861	0	0	0	0.0919967	0.0791927	0	0.313844	0
ENSG00000143376	41.1795	33.8468	34.8201	33.3028	49.2579	37.6393	38.8382	30.8034
ENSG00000159409	0	0	0	0	0	0.10064	0	0
ENSG00000143436	16.543	21.5727	18.1135	23.0912	16.3929	18.2158	17.8107	18.2953
ENSG00000143450	0.0889406	0.929856	1.67066	0.643977	0.475156	0.905759	0.627688	0.653405
ENSG00000249602	0.177881	0.0929856	0.351718	0.183993	0	0.40256	0.0784611	0.280031
ENSG00000182134	4.98068	8.08975	16.8825	12.0516	8.31523	9.66143	6.82611	7.37414
ENSG00000203288	0.0889406	0.557914	0.791366	0.55198	0.475156	0.40256	0.156922	0.0933436
ENSG00000269489	0	0	0	0	0	0	0	0.0933436
ENSG00000213171	0	0	0.263789	0	0	0	0	0
ENSG00000143365	1.51199	3.16151	5.97921	2.29992	1.90062	4.62943	1.09845	0.933436
ENSG00000225556	0.266822	0.464928	0.0879295	0	0.237578	0.40256	0.470766	0
ENSG00000234614	1.15623	1.9527	1.23101	2.20792	1.1087	1.61024	0.70615	1.30681
ENSG00000196407	0.978347	1.58076	0.527577	1.56394	0.633542	1.0064	0.70615	0.840092
ENSG00000159445	13.8747	17.6673	15.9152	20.6993	16.5513	15.4985	16.6337	17.5486
ENSG00000197747	81.1139	84.8959	134.532	144.435	152.763	129.02	102.47	131.428
ENSG00000229021	0	0	0	0	0.0791927	0	0.0784611	0.0933436
ENSG00000163191	95.4333	97.077	105.603	121.068	102.713	106.376	98.8609	109.025
ENSG00000182898	0	0	0	0	0	0	0	0
ENSG00000159450	0	0	0.175859	0	0	0.10064	0.156922	0
ENSG00000215853	0.0889406	0	0	0.27599	0	0	0	0.186687
ENSG00000237975	0.978347	1.02284	0.527577	1.01196	1.34628	0.805119	0.627688	0.840092
ENSG00000236427	0	0	0	0	0	0.10064	0	0
ENSG00000197915	0.622585	1.76673	0.615507	0.735974	0.791927	1.10704	0.784611	0.840092
ENSG00000143631	3.20186	2.51061	1.23101	2.39191	1.90062	3.11984	0.863072	2.1469
ENSG00000143520	0.0889406	0.0929856	0.0879295	0.0919967	0	0	0	0
ENSG00000183586	0	0	0	0	0	0	0.0784611	0
ENSG00000163202	0	0	0	0.0919967	0	0	0	0
ENSG00000185962	0	0	0	0	0	0.10064	0	0
ENSG00000244094	0.177881	0	0	0	0	0	0	0
ENSG00000230779	0	0	0	0	0.0791927	0	0	0
ENSG00000143546	0	0	0	0	0.0791927	0	0	0
ENSG00000143556	0.0889406	0	0	0	0	0	0	0
ENSG00000238279	0.800466	1.3018	2.81375	4.59984	2.53417	1.5096	2.51075	2.98699
ENSG00000197956	447.549	475.249	630.806	522.725	539.065	451.974	558.878	583.024
ENSG00000196420	0.0889406	0.0929856	0	0.27599	0.158385	0.20128	0.235383	0
ENSG00000196154	118.291	136.875	343.892	107.176	111.424	125.095	129.618	124.987
ENSG00000188015	0.711525	1.39478	5.71542	2.39191	0.87112	1.5096	1.56922	2.70696
ENSG00000196754	0.266822	0.185971	1.05515	1.10396	0.554349	0.704479	0.392305	1.02678
ENSG00000188643	115.089	119.022	93.1174	139.743	118.868	114.327	111.258	128.161
ENSG00000189334	0.177881	0.371942	0.527577	0.367987	0.712734	0.30192	0.70615	0.373374
ENSG00000189171	92.1425	95.5892	49.2405	100.644	75.4706	84.8394	91.8779	98.8508
ENSG00000160678	0.444703	2.13867	1.31894	0.643977	1.0295	1.20768	1.09845	1.02678
ENSG00000272030	0.533644	0.185971	0.0879295	0.55198	0.554349	0.30192	0.235383	0.466718
ENSG00000160679	45.9823	52.4439	56.4508	51.4262	53.5343	58.8743	47.4689	53.3925
ENSG00000143553	26.4154	35.4275	25.8513	28.427	28.9845	32.2048	26.2845	29.9633
ENSG00000143621	106.284	103.121	107.45	109.66	122.749	98.1239	120.359	116.306
ENSG00000169418	321.165	290.394	241.191	239.559	237.182	242.743	296.347	255.855
ENSG00000143624	77.4673	82.1993	73.685	63.7537	58.9194	64.6108	69.5165	71.2211
ENSG00000143554	87.4287	79.2237	75.0039	66.1456	91.8635	83.9337	86.621	68.2341
ENSG00000231827	0	0	0	0	0	0	0.156922	0
ENSG00000143614	35.6652	47.0507	36.4028	44.4344	45.1398	51.5276	35.0721	45.5517
ENSG00000223599	0.711525	0.0929856	0.263789	0.0919967	0.158385	0.30192	0.313844	0.560061
ENSG00000198837	36.8214	35.8924	41.5027	39.6506	44.3479	43.4764	42.212	34.8171
ENSG00000160741	28.1942	31.1502	29.8081	28.979	31.9938	38.9476	28.6383	35.4706
ENSG00000143570	46.6049	63.4162	67.8816	72.2174	60.424	70.2466	54.3735	66.7406
ENSG00000282386	0.0889406	0.464928	0.0879295	0.27599	0	0.603839	0.0784611	0.373374
ENSG00000273026	0.0889406	0.0929856	0.175859	0.183993	0.0791927	0.20128	0.0784611	0
ENSG00000143578	4.26915	8.46169	3.8689	6.25578	3.08851	6.44095	4.6292	8.40092
ENSG00000143543	49.0952	56.6282	67.6178	57.59	63.4333	64.2082	57.4335	61.7934
ENSG00000272654	0.622585	1.39478	1.14308	1.10396	0.87112	0.805119	1.01999	0.840092
ENSG00000143545	85.9167	93.2646	96.8983	102.208	80.6182	81.1158	91.1718	103.518
ENSG00000177954	4.98068	4.27734	5.09991	5.33581	6.25622	3.72368	7.37534	6.72074
ENSG00000143552	0	0	0	0.0919967	0	0	0.0784611	0
ENSG00000143549	56.2105	61.8354	68.4092	57.406	55.7517	58.6731	55.3935	57.2196
ENSG00000163263	0	0	0.0879295	0	0.0791927	0.20128	0	0
ENSG00000143612	207.054	193.968	225.363	187.949	223.323	189.807	227.066	208.53
ENSG00000143569	128.163	114.093	140.775	120.884	130.668	123.083	138.955	134.135
ENSG00000143575	47.939	44.8191	50.3836	49.3102	49.4162	46.395	58.0612	51.0589
ENSG00000143515	20.4563	36.6363	30.5115	37.0747	27.7966	34.8214	24.6368	39.0176
ENSG00000226855	0	0	0	0.0919967	0	0	0	0.0933436
ENSG00000228013	0	0	1.31894	0.827971	0.158385	0.503199	0	0.373374
ENSG00000160712	18.7665	41.0996	51.2629	56.486	25.6584	45.9924	21.8906	43.9648
ENSG00000228264	0	0.185971	0.0879295	0	0.0791927	0	0.235383	0
ENSG00000169291	0	0	0.351718	0.643977	0.712734	0.30192	0.0784611	0.186687
ENSG00000163239	0.0889406	0	0	0.183993	0	0.10064	0	0
ENSG00000160714	41.3574	40.5417	45.3716	40.4786	47.1197	41.5643	45.0366	40.3244
ENSG00000229780	0.177881	0.185971	0.0879295	0.0919967	0.158385	0.20128	0.0784611	0.0933436
ENSG00000160716	0	0.0929856	0.0879295	0.183993	0	0.20128	0.0784611	0.0933436
ENSG00000160710	178.949	200.105	209.36	233.856	207.881	225.534	200.076	225.891
ENSG00000143603	0	0	0.175859	0.27599	0	0	0	0
ENSG00000163344	76.9337	59.3248	51.9664	55.29	68.9768	55.5532	63.475	50.8722
ENSG00000270361	0	0.0929856	0	0	0.0791927	0	0.0784611	0
ENSG00000163346	283.098	337.817	175.595	259.155	273.848	324.463	296.818	305.14
ENSG00000163348	30.2398	51.793	42.382	38.8226	41.9721	59.4782	29.6583	39.5777
ENSG00000271380	0.444703	0.185971	0.175859	0.459984	0.237578	0.20128	0.470766	0.466718
ENSG00000160691	207.587	156.681	112.638	129.899	158.227	139.185	185.09	147.67
ENSG00000173207	6.93737	7.43885	4.30855	7.81972	8.23604	5.73647	7.4538	6.62739
ENSG00000160688	43.9367	26.129	36.6666	22.9992	44.3479	28.4811	42.212	29.8699
ENSG00000163352	0	0.0929856	0	0.27599	0	0.20128	0.0784611	0.280031
ENSG00000160685	77.2005	72.4358	87.5778	77.1853	84.5778	101.546	83.6395	76.4484
ENSG00000163354	0.800466	0.836871	0.263789	0.27599	0.554349	0.603839	0.70615	0.466718
ENSG00000163357	0.177881	0.464928	0.0879295	0.0919967	0.554349	0.503199	0.156922	0.0933436
ENSG00000232093	0.444703	1.11583	0.703436	0.827971	0.395963	1.20768	0.313844	0.560061
ENSG00000143537	78.0009	83.5941	58.2973	81.6931	86.9536	99.9354	78.618	77.0084
ENSG00000243364	2.4014	4.55629	2.19824	3.58787	2.37578	3.82432	1.88307	3.82709
ENSG00000143590	0.622585	0.557914	0.439648	0.643977	0.475156	0.603839	0.156922	0.186687
ENSG00000169242	10.4061	15.1567	9.14467	16.1914	9.50312	15.5992	9.02302	12.9748
ENSG00000169241	25.3481	28.3606	25.6754	27.231	25.8168	29.5881	20.9491	22.6825
ENSG00000179085	8.5383	9.20558	11.255	11.4996	11.3246	12.9825	12.0045	8.40092
ENSG00000163463	4.44703	4.64928	4.13269	5.79579	4.75156	6.44095	4.78612	4.66718
ENSG00000163462	0.444703	0.650899	0.175859	0.367987	0.158385	0.503199	0.392305	0.653405
ENSG00000185499	0.533644	0.278957	1.14308	1.01196	0.554349	0.30192	1.17692	0.840092
ENSG00000231064	1.06729	1.39478	0.791366	0.735974	0.712734	1.71088	1.17692	1.30681
ENSG00000169231	13.6079	18.7831	14.1567	12.9715	13.7795	16.7062	14.5153	15.9617
ENSG00000173171	9.24983	11.1583	13.0136	10.8556	11.087	10.064	10.9061	12.4147
ENSG00000160766	0.533644	0.836871	2.28617	1.65594	1.58385	2.81792	1.56922	1.4935
ENSG00000236675	0.355763	0.278957	0.351718	0.735974	0.633542	1.20768	0.863072	0.373374
ENSG00000177628	25.0813	26.2219	37.8097	34.8668	30.0932	36.7336	30.4429	29.1232
ENSG00000160767	47.2275	42.2155	22.3341	47.2863	41.0218	41.4636	36.6413	42.378
ENSG00000116521	76.2221	81.0835	64.1006	69.9175	67.7098	71.1524	69.5165	63.3803
ENSG00000176444	29.5283	27.8957	29.8081	29.163	36.4286	31.0977	30.2075	28.0964
ENSG00000143630	1.86775	4.64928	2.19824	2.9439	2.1382	3.92496	2.58921	3.92043
ENSG00000143627	0.0889406	0	0	0	0	0	0	0.0933436
ENSG00000160752	241.385	267.799	123.189	332.752	222.927	252.304	184.07	243.533
ENSG00000225855	6.1369	15.1567	8.00159	17.9394	5.30591	17.5113	5.96304	16.1484
ENSG00000160753	8.5383	12.832	12.3981	11.7756	8.39443	15.9011	9.72917	13.6282
ENSG00000116539	87.3397	104.702	89.3364	114.26	108.019	119.761	98.5471	117.426
ENSG00000227773	0	0	0	0	0	0	0	0
ENSG00000237872	0.0889406	0	0	0	0	0	0	0
ENSG00000235919	0.355763	0.557914	1.14308	1.19596	1.1087	1.40896	1.17692	1.21347
ENSG00000271267	0.177881	0.371942	0.263789	0.183993	0.158385	0.30192	0.156922	0.0933436
ENSG00000225082	0	0	0	0	0	0	0.0784611	0
ENSG00000232519	0	0	0	0	0	0.10064	0	0
ENSG00000125459	3.2908	3.99838	3.51718	3.12789	4.11802	2.81792	2.8246	2.89365
ENSG00000246203	0.266822	0.0929856	0.0879295	0	0.158385	0	0	0
ENSG00000163374	20.7232	23.1534	21.5427	23.5512	24.9457	26.6696	24.3229	24.6427
ENSG00000132676	90.8973	99.8665	91.3588	89.7888	97.7238	95.4066	87.3272	85.6894
ENSG00000203761	0.889406	1.58076	0.615507	0.735974	0.950312	0.704479	0.70615	0.653405
ENSG00000116580	27.6605	35.2415	24.972	35.6027	32.469	36.8342	33.5029	35.5639
ENSG00000234937	0.0889406	0	0	0	0	0.30192	0.0784611	0.0933436
ENSG00000132718	2.04563	2.04568	7.47401	1.65594	3.00932	4.22688	3.84459	4.20046
ENSG00000143622	16.543	15.3426	19.96	18.5833	17.8975	20.9331	17.8891	16.7085
ENSG00000132680	41.891	51.793	45.2837	51.9782	55.2765	61.491	51.3135	53.3925
ENSG00000173080	0.177881	0	0.175859	0.0919967	0	0	0.235383	0.0933436
ENSG00000116584	157.781	176.208	103.757	141.215	160.682	172.899	190.425	176.886
ENSG00000273002	1.77881	2.6036	0.967225	1.47195	1.26708	1.5096	1.8046	1.68018
ENSG00000224276	0.0889406	0	0	0	0	0	0	0
ENSG00000163479	113.133	122.927	114.66	113.984	122.59	112.515	119.967	121.627
ENSG00000160803	15.9204	15.5286	19.6962	19.4113	20.4317	19.8261	15.2999	18.8554
ENSG00000116586	25.6149	29.1045	30.9512	31.4629	26.0544	28.8836	26.6768	28.0031
ENSG00000254726	2.49034	2.32464	1.75859	2.29992	2.1382	3.42176	1.64768	2.05356
ENSG00000160789	502.515	404.859	694.028	560.168	584.996	456.301	619.058	641.55
ENSG00000196189	0.711525	0.464928	2.02238	0.459984	0.554349	0.603839	0.784611	0.653405
ENSG00000160785	63.0589	61.8354	79.7521	74.5173	70.4815	66.1204	62.0627	64.5937
ENSG00000260238	0	0	0	0.0919967	0	0	0	0
ENSG00000160783	11.3844	10.5074	8.70502	9.38367	11.1662	11.0704	9.10148	9.70773
ENSG00000242252	0.266822	0.185971	0.175859	0.0919967	0	0.20128	0.0784611	0.186687
ENSG00000160781	2.22352	1.9527	2.72582	1.83993	1.1087	1.30832	1.56922	1.21347
ENSG00000198952	57.0999	77.643	78.4331	91.2608	74.0452	79.7068	70.0657	81.3022
ENSG00000163472	3.91339	4.74227	3.69304	4.69183	3.95963	4.93135	3.45229	4.85387
ENSG00000198715	25.437	35.2415	33.5012	31.6469	33.1817	34.4188	29.1875	30.43
ENSG00000189030	0	0	0.0879295	0	0	0	0	0
ENSG00000163468	121.404	114.651	158.449	141.307	128.688	99.3316	134.247	114.346
ENSG00000163467	0.177881	0.278957	0.439648	0.735974	0.316771	0.603839	0.313844	0.280031
ENSG00000132677	0.0889406	0.0929856	0	0.0919967	0.158385	0.10064	0	0.0933436
ENSG00000237390	0	0	0	0.0919967	0	0	0	0
ENSG00000125462	0	0	0	0	0	0	0	0
ENSG00000116604	63.3257	42.8664	64.2765	42.1345	53.4551	47.502	58.375	47.2318
ENSG00000183856	2.66822	1.9527	0.791366	1.56394	2.77174	1.40896	3.05998	0.746748
ENSG00000187862	0	0.0929856	0	0	0	0	0	0
ENSG00000163382	26.6822	33.1029	37.3701	38.3626	34.2904	35.224	30.0506	34.1637
ENSG00000160818	27.5716	18.3182	31.1271	28.795	29.6973	22.0401	33.0321	23.0559
ENSG00000272971	0.0889406	0	0	0	0	0	0	0
ENSG00000132702	0	0	0.0879295	0	0	0	0	0.0933436
ENSG00000272068	0	0	0.0879295	0	0	0	0	0.0933436
ENSG00000132692	0	0.0929856	0.0879295	0	0	0	0	0
ENSG00000272405	0	0.278957	0.439648	0.183993	0.158385	0.704479	0.0784611	0.0933436
ENSG00000229953	0	0	0	0	0.0791927	0	0.0784611	0
ENSG00000132688	1.06729	1.3018	3.42925	1.28795	1.42547	0.905759	1.09845	1.4935
ENSG00000237588	0	0	0	0.0919967	0	0	0	0
ENSG00000143320	7.73784	8.46169	19.1686	3.77187	6.57299	6.94415	15.7707	11.1079
ENSG00000223356	0	0	0.175859	0.0919967	0.158385	0.10064	0	0
ENSG00000143319	19.7448	17.3883	20.3997	18.7673	22.0156	20.4299	19.223	18.1087
ENSG00000143303	23.0356	21.8516	25.0599	19.4113	22.6491	21.7382	22.2829	18.5754
ENSG00000143314	34.0643	41.5646	36.5787	36.7067	37.6165	41.2624	33.3459	34.3504
ENSG00000143321	123.094	141.896	161.878	160.902	151.812	148.544	141.073	154.764
ENSG00000143294	31.396	32.08	35.5235	37.3507	39.9923	38.5451	40.4859	34.0704
ENSG00000027869	10.4061	0	3.34132	0	1.97982	0.10064	3.60921	0
ENSG00000198400	0.622585	0.278957	0.175859	0.0919967	0.237578	0	0.549227	0.186687
ENSG00000027644	1.15623	0.0929856	0.351718	0.0919967	0.158385	0	0.392305	0
ENSG00000187800	1.77881	2.41763	4.13269	0.367987	1.74224	2.31472	1.96153	2.42693
ENSG00000160838	0.0889406	0	0.263789	0.0919967	0	0.20128	0.0784611	0
ENSG00000132694	47.3164	53.6527	57.418	56.302	55.5933	63.8057	54.8443	54.5126
ENSG00000237842	0	0	0.0879295	0	0	0.10064	0	0
ENSG00000224520	0	0	0	0.0919967	0	0	0	0
ENSG00000253831	0	0	0	0.0919967	0	0	0	0
ENSG00000117036	56.8331	38.3101	66.7385	44.3424	63.5125	49.8167	54.6089	41.5379
ENSG00000235700	0.177881	0	0.0879295	0.183993	0.158385	0.10064	0.313844	0.186687
ENSG00000073754	0	0.0929856	0	0	0	0	0	0
ENSG00000183853	224.041	146.359	161.966	124.84	207.802	137.373	225.262	130.681
ENSG00000226520	0	0	0.0879295	0	0	0.10064	0	0.186687
ENSG00000227295	0.177881	0	0.0879295	0.183993	0.158385	0	0.156922	0
ENSG00000158473	1.24517	2.41763	1.05515	1.83993	0.87112	3.11984	1.09845	2.98699
ENSG00000229914	0	0	0	0.0919967	0	0	0	0
ENSG00000236257	1.42305	2.13867	2.11031	1.56394	1.66305	2.0128	1.72614	0.653405
ENSG00000231434	0	0	0.175859	0.0919967	0.0791927	0.10064	0.156922	0.0933436
ENSG00000163554	0.266822	0.0929856	0	0.183993	0	0.10064	0	0
ENSG00000163563	0	0	0	0	0	0	0	0.0933436
ENSG00000163564	0.444703	0.278957	0.439648	0.367987	0	0	0	0.186687
ENSG00000163565	45.4487	86.8486	116.682	165.318	74.0452	98.929	60.8858	143.842
ENSG00000163568	0.0889406	0.0929856	0	1.19596	0.237578	0.704479	0.0784611	0.280031
ENSG00000162706	131.81	157.332	61.2869	335.512	340.449	395.213	256.489	245.027
ENSG00000225670	3.02398	4.09137	1.75859	11.7756	8.94877	11.5736	5.72766	8.68095
ENSG00000213088	4.53597	6.41601	2.3741	18.4913	12.5916	14.1902	8.15995	10.3611
ENSG00000132693	0	0	0	0.183993	0	0.10064	0.235383	0
ENSG00000158716	20.1006	21.1077	22.422	29.347	30.1724	31.7016	25.4214	27.163
ENSG00000181036	0.0889406	0	0	0	0.0791927	0	0	0.0933436
ENSG00000158714	0.266822	0.371942	0.351718	0.367987	0.0791927	0.30192	0.235383	0.373374
ENSG00000188004	0.800466	0.836871	1.05515	1.28795	1.26708	2.0128	1.09845	1.77353
ENSG00000243284	0.0889406	0.0929856	0.439648	0.459984	0.237578	0.10064	0.235383	0.186687
ENSG00000272668	0.177881	1.20881	0.703436	2.29992	0.158385	0.40256	0.863072	1.68018
ENSG00000213085	0.355763	0.371942	0.351718	0.183993	0.395963	0.40256	0.156922	0.653405
ENSG00000279430	0	0	0.0879295	0	0	0	0	0
ENSG00000158710	40.468	44.0752	98.1294	72.2174	68.3433	57.4654	56.1781	67.9541
ENSG00000085552	0	0	0	0	0	0	0	0
ENSG00000162723	0	0	0	0	0	0	0.0784611	0
ENSG00000224259	0.444703	0.929856	0.879295	0.367987	0.395963	0.704479	0.549227	1.12012
ENSG00000273933	0	0	0	0	0	0	0	0.0933436
ENSG00000237409	0	0	0	0	0	0.10064	0	0.0933436
ENSG00000260766	4.18021	9.0196	5.18784	10.4876	3.80125	7.84991	4.55074	6.72074
ENSG00000143315	16.8987	37.5662	19.4324	26.771	19.5606	33.7144	19.3014	24.2693
ENSG00000177807	0	0.0929856	0.0879295	0.0919967	0	0.10064	0	0.0933436
ENSG00000225279	0	0	0	0	0.0791927	0	0	0
ENSG00000162729	15.5646	21.7586	16.267	19.4113	17.7392	22.9459	20.7137	21.749
ENSG00000018625	0.0889406	0.557914	2.28617	1.74794	0.712734	0.20128	0.863072	0.560061
ENSG00000132681	0.177881	0.0929856	0.0879295	0	0.0791927	0.20128	0.156922	0.186687
ENSG00000143318	0.177881	0.278957	0.263789	0.183993	0	0.10064	0.235383	0.0933436
ENSG00000227741	0.711525	0.557914	0.527577	0.643977	0.475156	0.30192	0.627688	0.373374
ENSG00000162734	101.748	118.743	155.723	130.359	119.66	128.316	118.476	123.12
ENSG00000132716	77.6452	86.6626	69.6402	86.5689	87.6663	94.2996	80.658	85.7827
ENSG00000258465	0	0.0929856	0.0879295	0	0.158385	0	0	0.0933436
ENSG00000228606	0.266822	0.278957	0.879295	1.01196	0.475156	1.20768	0.235383	0.840092
ENSG00000224261	0.266822	0.0929856	0.439648	0.27599	0.158385	0.30192	0	0
ENSG00000162735	386.269	340.327	294.652	287.674	348.606	321.544	363.51	292.539
ENSG00000122218	323.388	298.763	309.6	251.335	308.297	293.868	308.195	260.148
ENSG00000235082	0.0889406	0	0.0879295	0	0	0	0.0784611	0.0933436
ENSG00000162736	276.694	305.923	234.156	276.726	284.302	310.172	283.401	272.563
ENSG00000171786	5.42538	8.64766	6.59472	5.6118	8.55281	12.8819	6.27688	9.98776
ENSG00000162738	0.622585	0.557914	0.967225	0.919967	1.1087	1.20768	0.470766	1.21347
ENSG00000066294	0	0	0	0	0	0	0	0.0933436
ENSG00000122224	0	0	0	0	0	0.10064	0	0
ENSG00000213080	0.444703	0.0929856	0.527577	0	0.237578	0.10064	0.313844	0
ENSG00000158769	51.3188	46.2138	39.2166	47.9303	56.5436	48.7097	45.429	37.3374
ENSG00000270149	0.533644	0.464928	0.263789	0.55198	0.316771	0.20128	0.0784611	0.280031
ENSG00000232879	0.0889406	0	0	0	0	0.10064	0.0784611	0
ENSG00000215845	2.75716	3.06853	4.13269	11.4076	3.08851	4.22688	5.72766	4.76052
ENSG00000158773	41.3574	50.8631	39.0407	40.7545	51.7128	58.8743	46.2136	41.8179
ENSG00000186517	1.77881	0.929856	0.879295	1.19596	1.18789	1.61024	1.49076	1.02678
ENSG00000143217	0.800466	0.278957	0.263789	0.0919967	0.475156	0.40256	0.470766	0.186687
ENSG00000162755	0.266822	0.650899	0.0879295	1.19596	0.237578	0.603839	0.313844	0.746748
ENSG00000143256	48.2948	26.5939	36.4908	31.7389	38.7252	34.4188	53.1181	33.417
ENSG00000158793	30.4177	33.2888	30.0719	24.5631	28.351	26.7702	30.3644	23.4292
ENSG00000158796	31.5739	29.9414	27.6099	27.967	30.1724	34.0163	33.189	33.0436
ENSG00000143222	47.4943	52.8158	47.5699	55.75	44.9023	47.4014	52.9612	52.6458
ENSG00000224985	0	0	0	0	0	0	0	0.0933436
ENSG00000143258	14.7641	22.5025	19.96	20.8833	19.5606	24.5561	18.046	21.2823
ENSG00000143224	12.6296	15.9005	14.3325	15.7314	14.3339	17.0081	13.9661	15.5884
[truncated: 29,965 more rows]
